# Supplementary material for: Crystal structure of methyl 2-(7-hy­droxy-2-oxo-2H-chromen-4-yl)acetate
Source: Acta Crystallogr E Crystallogr Commun. 2015 Aug 22;71(Pt 9):o677–8. doi: 10.1107/S2056989015014061 (PMC4555392; doi:10.1107/S2056989015014061)
Supplement: Supplementary file 2 [file e-71-0o677-Isup2.hkl]

# 
# h,k,l, Fc-squared, Fo-squared, sigma(Fo-squared) and status flag 
# 
data_I
_shelx_title ' A in Pbca' 
_shelx_refln_list_code          4 
_shelx_F_calc_maximum      278.97 
_exptl_crystal_F_000       976.00 
_reflns_d_resolution_high  0.8255 
 
loop_ 
 _symmetry_equiv_pos_as_xyz 
 'x, y, z' 
 '-x+1/2, -y, z+1/2' 
 '-x, y+1/2, -z+1/2' 
 'x+1/2, -y+1/2, -z' 
 '-x, -y, -z' 
 'x-1/2, y, -z-1/2' 
 'x, -y-1/2, z-1/2' 
 '-x-1/2, y-1/2, z' 
 
_cell_length_a    13.0780 
_cell_length_b     7.2354 
_cell_length_c    22.2616 
_cell_angle_alpha  90.000 
_cell_angle_beta   90.000 
_cell_angle_gamma  90.000 
 
_shelx_F_squared_multiplier     1.000 
 
loop_ 
 _refln_index_h 
 _refln_index_k 
 _refln_index_l 
 _refln_F_squared_calc 
 _refln_F_squared_meas 
 _refln_F_squared_sigma 
 _refln_observed_status 
   2   0   0      129.23       75.13      1.99 o 
   4   0   0    20597.59    19813.13    397.55 o 
   6   0   0       64.08       50.35      4.75 o 
   8   0   0      155.04      142.55      7.07 o 
  10   0   0      185.56      165.22      5.05 o 
  12   0   0      394.09      392.22     13.48 o 
   2   1   0      380.10      402.08      7.83 o 
   4   1   0    10592.88    11351.92     84.10 o 
   6   1   0     1402.85     1314.67     11.10 o 
   8   1   0       93.77       79.13      2.25 o 
  10   1   0      426.86      382.87      6.88 o 
  12   1   0      675.66      673.72     17.25 o 
  14   1   0       13.02        7.32      3.33 o 
   0   2   0    11466.61    11853.11     93.52 o 
   2   2   0      918.42      821.46      7.54 o 
   4   2   0      940.40      971.37     10.71 o 
   6   2   0     1478.53     1457.22     15.00 o 
   8   2   0      541.43      575.79      8.40 o 
  10   2   0      848.51      828.64     14.65 o 
  12   2   0       69.86       57.20      6.52 o 
  14   2   0       21.02       21.17      4.86 o 
   2   3   0      334.12      348.68      5.65 o 
   4   3   0      578.53      571.62      9.80 o 
   6   3   0     1845.29     1925.75     19.76 o 
   8   3   0        0.34        0.54      0.91 o 
  10   3   0      473.99      510.34     20.70 o 
  12   3   0      187.34      185.09     11.16 o 
  14   3   0       17.23       10.58      3.91 o 
   0   4   0      129.61      113.39      4.70 o 
   2   4   0      571.32      604.09      7.86 o 
   4   4   0      454.85      444.65      6.63 o 
   6   4   0        3.03        9.21      1.46 o 
   8   4   0       34.71       39.67      2.99 o 
  10   4   0       29.03       27.56      8.16 o 
  12   4   0      148.59      154.71     10.80 o 
  14   4   0        7.40        5.29      2.97 o 
   2   5   0      191.89      208.38      3.81 o 
   4   5   0      109.15       97.80      4.43 o 
   6   5   0       26.39       19.90      2.07 o 
   8   5   0      229.96      226.58      5.35 o 
  10   5   0       39.66       46.16      4.95 o 
  12   5   0       75.39       83.01      9.13 o 
   0   6   0      480.45      493.55     29.18 o 
   2   6   0        1.66        1.99      1.34 o 
   4   6   0       99.15       90.19      3.78 o 
   6   6   0      950.32      986.38     13.01 o 
   8   6   0       53.75       57.39      4.25 o 
  10   6   0        0.28       -1.15      2.32 o 
   2   7   0      178.55      178.73      5.67 o 
   4   7   0      118.45      118.49      6.28 o 
   6   7   0       14.14       14.44      2.85 o 
   8   7   0       15.79       20.89      3.01 o 
   0   8   0        1.08        2.69      2.19 o 
   2   8   0       20.02       26.21      2.97 o 
   4   8   0        1.68        3.19      1.84 o 
   6   8   0       63.29       79.16      7.41 o 
   1   1   1      851.01      834.16      5.90 o 
   2   1   1    18923.32    18029.70     96.33 o 
   3   1   1     7784.64     7604.37     44.25 o 
   4   1   1      248.44      232.59      3.49 o 
   5   1   1        0.01        0.23      0.27 o 
   6   1   1     1846.08     1825.94     10.14 o 
   7   1   1      666.77      724.13      5.28 o 
   8   1   1       85.44       67.28      1.47 o 
   9   1   1       80.89       78.58      1.66 o 
  10   1   1      356.72      341.78      4.14 o 
  11   1   1     3325.77     3452.60     27.03 o 
  12   1   1      384.21      381.34      7.89 o 
  13   1   1       49.68       57.50      4.41 o 
  14   1   1       36.13       40.24      5.87 o 
   0   2   1    35757.33    33815.57    411.45 o 
   1   2   1     7888.12     8097.43     37.03 o 
   2   2   1       39.16       32.75      1.09 o 
   3   2   1      314.31      273.03      3.29 o 
   4   2   1      187.98      178.06      2.67 o 
   5   2   1       99.41       92.07      2.01 o 
   6   2   1      863.62      897.73      7.54 o 
   7   2   1        3.65        6.17      0.82 o 
   8   2   1       18.57       23.22      1.59 o 
   9   2   1      119.22      108.94      2.48 o 
  10   2   1       19.53       26.02      1.72 o 
  11   2   1        1.77        4.75      1.73 o 
  12   2   1       17.05       17.17      3.26 o 
  13   2   1       11.09       15.68      3.05 o 
  14   2   1       61.18       59.65      4.97 o 
  15   2   1       38.84       62.20      7.54 o 
   1   3   1      865.64      838.56      5.88 o 
   2   3   1     1279.15     1373.74      9.23 o 
   3   3   1      240.55      221.86      2.78 o 
   4   3   1      751.35      820.12      6.68 o 
   5   3   1      679.68      673.41      8.18 o 
   6   3   1      405.13      469.31      5.58 o 
   7   3   1       50.04       44.35      1.84 o 
   8   3   1       11.53       18.57      1.35 o 
   9   3   1       84.94       82.38      2.44 o 
  10   3   1        0.93        2.20      1.22 o 
  11   3   1      755.70      724.67     12.47 o 
  12   3   1        0.63       -0.91      2.68 o 
  13   3   1       80.50       84.45      5.76 o 
  14   3   1        8.30        6.64      2.51 o 
   0   4   1      178.02      188.54      4.25 o 
   1   4   1       46.74       43.84      1.29 o 
   2   4   1      113.81      109.90      2.78 o 
   3   4   1        0.44        0.17      0.55 o 
   4   4   1       20.86       14.92      1.10 o 
   5   4   1      662.94      655.15      5.95 o 
   6   4   1      897.83      926.51      8.19 o 
   7   4   1        9.95       13.50      1.22 o 
   8   4   1       93.35      104.19      2.58 o 
   9   4   1       37.01       43.97      2.23 o 
  10   4   1       37.86       35.38      2.86 o 
  11   4   1       32.08       38.38      3.61 o 
  12   4   1       89.62       78.92      6.03 o 
  13   4   1        0.42       -1.52      2.61 o 
  14   4   1       17.08       12.82      3.66 o 
   1   5   1       40.46       39.99      1.35 o 
   2   5   1       70.82       86.59      1.97 o 
   3   5   1        5.39        7.10      0.98 o 
   4   5   1       56.28       65.78      2.45 o 
   5   5   1      635.42      659.17      6.58 o 
   6   5   1      487.32      475.87      5.52 o 
   7   5   1        1.03        0.38      0.81 o 
   8   5   1       35.76       28.30      2.00 o 
   9   5   1        0.31        0.42      0.97 o 
  10   5   1        1.37       -0.54      1.27 o 
  11   5   1       20.87       25.78      2.89 o 
  12   5   1        0.22        1.23      2.10 o 
   0   6   1      185.06      179.69      7.04 o 
   1   6   1        5.16        4.33      1.14 o 
   2   6   1       15.37       18.61      1.55 o 
   3   6   1        0.32        0.84      0.87 o 
   4   6   1        0.90        0.96      0.94 o 
   5   6   1       41.55       40.27      2.10 o 
   6   6   1        4.75        3.64      1.12 o 
   7   6   1        0.45        0.58      0.95 o 
   8   6   1        0.21       -0.83      1.10 o 
   9   6   1        1.55        1.20      1.36 o 
  10   6   1        2.33        4.83      1.56 o 
  11   6   1       11.85       14.34      2.32 o 
   1   7   1       42.63       48.29      2.46 o 
   2   7   1       54.80       54.87      2.58 o 
   3   7   1       11.05       10.94      1.55 o 
   4   7   1       57.17       54.82      2.60 o 
   5   7   1       57.69       63.33      2.89 o 
   6   7   1        9.88        9.95      1.79 o 
   7   7   1        6.03        5.41      1.42 o 
   8   7   1        0.39        3.46      1.21 o 
   9   7   1        0.19       -1.06      1.17 o 
   0   8   1       53.68       46.54      4.65 o 
   1   8   1      225.61      225.62      4.85 o 
   2   8   1        0.05        0.58      1.05 o 
   3   8   1        1.43        0.31      1.42 o 
   4   8   1       30.75       28.28      2.24 o 
   5   8   1        0.47        0.49      1.02 o 
   6   8   1       50.15       50.60      3.30 o 
   0   0   2       20.22        8.26      1.30 o 
   1   0   2    12865.44    11492.45    190.80 o 
   2   0   2     2568.03     2799.32     41.15 o 
   3   0   2       14.22        8.71      3.18 o 
   4   0   2     8576.61     8718.16     52.51 o 
   5   0   2     2896.91     2887.19     20.58 o 
   6   0   2     3999.38     4346.28     29.92 o 
   7   0   2       38.44       17.87      1.06 o 
   8   0   2     2064.62     2050.86     21.73 o 
   9   0   2      402.01      430.61      7.10 o 
  10   0   2       58.27       73.21      3.11 o 
  11   0   2      356.98      373.37      9.05 o 
  12   0   2      242.87      260.51      7.68 o 
  13   0   2        2.94        1.52      2.25 o 
  14   0   2        4.52        8.05      3.04 o 
   1   1   2      762.05      762.86      4.77 o 
   2   1   2     5843.02     6059.53     32.85 o 
   3   1   2     3875.48     3871.90     21.62 o 
   4   1   2       60.14       43.57      1.09 o 
   5   1   2        0.14        0.46      0.25 o 
   6   1   2      126.00      134.05      2.46 o 
   7   1   2      558.87      579.46      4.51 o 
   8   1   2      567.95      575.05      4.66 o 
   9   1   2      117.94      109.42      1.89 o 
  10   1   2      158.31      159.25      3.13 o 
  11   1   2     2188.17     2244.74     17.48 o 
  12   1   2      602.64      600.63     15.61 o 
  13   1   2       91.64       96.35      4.58 o 
  14   1   2       31.70       40.67      5.87 o 
  15   1   2        2.52        8.41      3.04 o 
   0   2   2    22836.65    21892.29    119.91 o 
   1   2   2     1228.64     1274.75      6.90 o 
   2   2   2      949.76      948.41      7.61 o 
   3   2   2       19.48       15.04      0.78 o 
   4   2   2       20.32       21.30      1.07 o 
   5   2   2       62.40       45.61      1.59 o 
   6   2   2     2931.33     3068.25     19.03 o 
   7   2   2       37.07       19.13      1.14 o 
   8   2   2       12.53       16.54      1.13 o 
   9   2   2      581.82      573.30      6.03 o 
  10   2   2      101.62      101.06      2.97 o 
  11   2   2      169.97      169.77      6.70 o 
  12   2   2        3.85        7.19      2.51 o 
  13   2   2       13.93       12.13      2.66 o 
  14   2   2       15.83       17.00      3.15 o 
  15   2   2        8.45        7.97      3.19 o 
   1   3   2      830.94      848.01      5.47 o 
   2   3   2     1308.15     1323.82      8.46 o 
   3   3   2     1079.14     1064.20      7.89 o 
   4   3   2        0.09        0.06      0.50 o 
   5   3   2     1455.17     1697.60     11.28 o 
   6   3   2       36.47       34.44      1.69 o 
   7   3   2        0.00        0.70      0.64 o 
   8   3   2        2.57        2.74      0.78 o 
   9   3   2        0.20       -0.54      0.64 o 
  10   3   2      105.06      103.67      3.24 o 
  11   3   2      747.11      747.04     12.79 o 
  12   3   2       10.67        4.93      2.51 o 
  13   3   2       25.98       34.14      4.28 o 
  14   3   2       27.94       24.99      3.88 o 
   0   4   2    10357.57    11209.52     66.63 o 
   1   4   2      292.71      308.93      3.35 o 
   2   4   2       33.14       22.30      1.09 o 
   3   4   2      198.44      169.85      2.81 o 
   4   4   2      642.23      694.78      6.15 o 
   5   4   2      858.42      846.17      6.99 o 
   6   4   2        0.64        0.60      0.83 o 
   7   4   2       16.06       19.74      1.36 o 
   8   4   2        1.16        4.86      1.04 o 
   9   4   2      316.96      341.64      6.21 o 
  10   4   2        6.36        6.78      1.39 o 
  11   4   2       64.56       70.51      4.55 o 
  12   4   2       68.47       61.20      5.52 o 
  13   4   2        8.93       11.55      3.02 o 
  14   4   2       21.93       25.99      4.10 o 
   1   5   2       89.53       95.15      1.99 o 
   2   5   2       79.61       77.99      1.89 o 
   3   5   2       37.40       41.37      1.65 o 
   4   5   2      158.49      156.09      3.07 o 
   5   5   2      309.88      322.55      4.47 o 
   6   5   2      140.34      150.89      3.27 o 
   7   5   2       16.67       14.45      1.30 o 
   8   5   2       53.88       59.80      2.40 o 
   9   5   2       17.65       16.38      1.69 o 
  10   5   2       28.21       31.73      3.02 o 
  11   5   2        8.09        8.97      2.40 o 
  12   5   2       41.81       33.17      8.41 o 
   0   6   2     1410.42     1339.07     15.48 o 
   1   6   2      171.73      171.54      3.60 o 
   2   6   2       33.22       34.39      1.93 o 
   3   6   2        3.37        1.63      0.88 o 
   4   6   2      111.10      114.06      2.97 o 
   5   6   2      138.73      135.30      3.37 o 
   6   6   2       71.37       67.84      2.63 o 
   7   6   2       27.32       25.54      1.96 o 
   8   6   2       24.54       32.48      2.42 o 
   9   6   2       12.38       11.94      1.95 o 
  10   6   2        9.84       13.24      2.68 o 
  11   6   2        0.01        1.63      1.54 o 
   1   7   2       67.41       62.67      2.74 o 
   2   7   2       35.20       35.71      2.35 o 
   3   7   2       17.79       16.91      1.71 o 
   4   7   2        1.86       -0.20      1.01 o 
   5   7   2       72.76       69.14      3.12 o 
   6   7   2       99.71      110.69      3.67 o 
   7   7   2        2.58        4.64      1.41 o 
   8   7   2        1.00        2.97      1.58 o 
   9   7   2        9.19       12.15      1.71 o 
   0   8   2       14.88       17.04      2.65 o 
   1   8   2        3.17        5.52      1.44 o 
   2   8   2        7.10        6.56      1.42 o 
   3   8   2        2.84        3.67      1.15 o 
   4   8   2       13.16       14.26      1.70 o 
   5   8   2        2.56        2.70      1.39 o 
   6   8   2       32.43       27.68      2.44 o 
   1   1   3        0.34        0.89      0.19 o 
   2   1   3     4274.75     4322.39     22.45 o 
   3   1   3    12504.83    12655.91     66.18 o 
   4   1   3     5507.81     5694.80     31.25 o 
   5   1   3      719.48      679.60      4.60 o 
   6   1   3     1799.48     1922.65     12.29 o 
   7   1   3      461.28      453.33      4.29 o 
   8   1   3       15.00       15.86      1.42 o 
   9   1   3        0.45        0.78      0.54 o 
  10   1   3      863.09      847.75      7.96 o 
  11   1   3     1094.23     1094.07     14.23 o 
  12   1   3      386.27      340.39      7.51 o 
  13   1   3        5.98        3.96      2.50 o 
  14   1   3        4.93        3.91      2.90 o 
  15   1   3       53.21       57.06      7.03 o 
   0   2   3    77825.32    69872.70   1279.11 o 
   1   2   3      436.51      358.00      3.06 o 
   2   2   3     1178.20     1194.39      7.60 o 
   3   2   3       42.72       35.56      1.06 o 
   4   2   3      104.54      127.15      2.65 o 
   5   2   3      378.54      411.94      4.50 o 
   6   2   3      194.20      166.98      2.83 o 
   7   2   3        7.65       16.21      1.07 o 
   8   2   3      230.75      213.54      3.31 o 
   9   2   3      104.17       83.21      2.62 o 
  10   2   3      305.31      284.61      5.73 o 
  11   2   3       49.76       49.53      3.41 o 
  12   2   3      559.18      565.70     13.15 o 
  13   2   3        1.49        0.71      1.92 o 
  14   2   3        2.64       -0.29      2.17 o 
  15   2   3        3.13        4.49      2.97 o 
   1   3   3       23.60       28.67      0.97 o 
   2   3   3      123.47      117.25      1.86 o 
   3   3   3      840.62      827.74      5.98 o 
   4   3   3       38.90       35.12      1.51 o 
   5   3   3      694.37      754.00      6.41 o 
   6   3   3      385.45      396.99      4.38 o 
   7   3   3      197.37      207.11      3.09 o 
   8   3   3      237.47      216.73      3.82 o 
   9   3   3        0.16        0.22      0.84 o 
  10   3   3      170.94      172.32      4.19 o 
  11   3   3     1701.97     1708.99     21.32 o 
  12   3   3      421.46      407.53     11.76 o 
  13   3   3        0.46        0.66      2.68 o 
  14   3   3       10.45       18.45      3.41 o 
   0   4   3      703.01      599.65      6.50 o 
   1   4   3     2182.95     2183.35     11.46 o 
   2   4   3      260.34      253.38      3.23 o 
   3   4   3       17.06       14.53      1.00 o 
   4   4   3       10.48        9.76      0.90 o 
   5   4   3       30.01       33.43      1.65 o 
   6   4   3     1127.12     1145.77      9.38 o 
   7   4   3       18.25       19.87      1.39 o 
   8   4   3        3.88        4.62      1.00 o 
   9   4   3        0.16       -1.22      0.84 o 
  10   4   3      148.35      163.04      4.74 o 
  11   4   3        8.68       10.84      2.46 o 
  12   4   3        0.09        0.12      2.01 o 
  13   4   3        0.08        2.93      2.90 o 
   1   5   3        1.72        0.95      0.63 o 
   2   5   3       40.45       58.69      1.74 o 
   3   5   3      145.13      152.28      2.70 o 
   4   5   3      116.92      107.10      2.38 o 
   5   5   3      150.65      157.39      4.01 o 
   6   5   3      441.00      441.07      5.32 o 
   7   5   3       33.22       28.89      1.87 o 
   8   5   3       13.82        9.49      1.42 o 
   9   5   3        4.42        5.70      1.47 o 
  10   5   3      155.00      161.35      4.80 o 
  11   5   3        8.61        6.96      2.34 o 
  12   5   3        0.52        5.06      1.96 o 
   0   6   3      379.02      368.51     10.79 o 
   1   6   3      392.12      362.54      5.21 o 
   2   6   3       18.82       21.32      1.66 o 
   3   6   3        1.48       -0.67      0.78 o 
   4   6   3       15.04       19.31      1.60 o 
   5   6   3       26.36       28.12      1.84 o 
   6   6   3      317.36      299.82      5.29 o 
   7   6   3        3.87        0.49      1.04 o 
   8   6   3        8.47        7.90      1.36 o 
   9   6   3       20.98       17.83      2.19 o 
  10   6   3        2.37        3.55      2.16 o 
  11   6   3       22.88       21.56      3.11 o 
   1   7   3        3.57        3.93      1.30 o 
   2   7   3      179.75      174.88      3.97 o 
   3   7   3        1.45       -0.41      0.96 o 
   4   7   3        1.99        4.01      1.14 o 
   5   7   3      137.22      142.69      4.02 o 
   6   7   3       41.84       44.29      2.67 o 
   7   7   3       24.64       24.04      2.07 o 
   8   7   3        2.97        2.12      1.26 o 
   9   7   3        0.15       -0.52      1.98 o 
   0   8   3      323.00      324.66      8.25 o 
   1   8   3      114.89      114.92      3.78 o 
   2   8   3        1.67        0.05      1.12 o 
   3   8   3        5.94        5.47      1.19 o 
   4   8   3       15.01       19.29      1.95 o 
   5   8   3       34.32       39.31      2.69 o 
   6   8   3        7.81       11.24      1.70 o 
   0   0   4    15156.48    13316.80    266.43 o 
   1   0   4     9215.83     8890.15     53.51 o 
   2   0   4     1478.28     1457.25      9.85 o 
   3   0   4     1833.22     1659.28     11.17 o 
   4   0   4      670.87      658.99      8.60 o 
   5   0   4     2403.94     2502.38     21.46 o 
   6   0   4     6836.63     7754.33     85.07 o 
   7   0   4      141.95      142.11      4.09 o 
   8   0   4        8.97       12.89      1.50 o 
   9   0   4     3504.02     3401.33     29.96 o 
  10   0   4      620.64      606.30      9.25 o 
  11   0   4      292.40      271.36      6.19 o 
  12   0   4       35.18       38.35      5.29 o 
  13   0   4      223.87      221.48     11.02 o 
  14   0   4       28.50       23.49      4.71 o 
  15   0   4       94.47      100.99      8.12 o 
   1   1   4     3682.21     3641.90     22.93 o 
   2   1   4        1.62        6.20      0.46 o 
   3   1   4      738.86      801.00      6.46 o 
   4   1   4       54.30       43.40      1.15 o 
   5   1   4     2117.44     2181.45     13.87 o 
   6   1   4     2342.07     2616.74     14.87 o 
   7   1   4       38.54       44.35      1.26 o 
   8   1   4       96.92      101.74      2.16 o 
   9   1   4       77.07       79.43      2.30 o 
  10   1   4      244.73      272.20      4.16 o 
  11   1   4     1569.18     1561.21     14.05 o 
  12   1   4       87.97       83.28      4.04 o 
  13   1   4      119.94      101.65      5.44 o 
  14   1   4        2.29        4.46      2.32 o 
  15   1   4       12.52       13.05      4.20 o 
   0   2   4    20627.75    20754.67    307.02 o 
   1   2   4     5606.79     5764.37     24.69 o 
   2   2   4      694.81      740.34      4.75 o 
   3   2   4        0.87        0.85      0.32 o 
   4   2   4      198.15      173.49      2.22 o 
   5   2   4     1561.25     1678.33     10.45 o 
   6   2   4     1384.33     1395.83     10.36 o 
   7   2   4        0.91        7.90      0.81 o 
   8   2   4       10.99       11.85      0.95 o 
   9   2   4      334.17      306.19      5.03 o 
  10   2   4       29.01       39.95      2.54 o 
  11   2   4       54.28       53.16      2.96 o 
  12   2   4        4.85        5.53      2.28 o 
  13   2   4       43.70       36.73      4.07 o 
  14   2   4       32.24       39.08      6.67 o 
  15   2   4        0.56        0.72      2.68 o 
   1   3   4        0.41        2.04      0.47 o 
   2   3   4      791.77      846.37      5.65 o 
   3   3   4      251.15      255.76      3.67 o 
   4   3   4      620.35      634.71      5.43 o 
   5   3   4       15.98       10.99      0.93 o 
   6   3   4      447.34      450.79      4.69 o 
   7   3   4      129.55      141.66      2.83 o 
   8   3   4        0.65        0.18      0.64 o 
   9   3   4       41.82       37.28      2.17 o 
  10   3   4      605.27      623.67      9.52 o 
  11   3   4        0.16        3.37      1.97 o 
  12   3   4      302.13      284.97      7.98 o 
  13   3   4        7.24        5.44      2.46 o 
  14   3   4       63.05       61.53      5.42 o 
   0   4   4       60.65       53.83      4.13 o 
   1   4   4     1034.08     1065.22      6.84 o 
   2   4   4       11.57        3.90      0.69 o 
   3   4   4       12.53       10.55      0.88 o 
   4   4   4        0.85        2.21      0.75 o 
   5   4   4      331.77      346.23      5.62 o 
   6   4   4      434.99      450.17      5.38 o 
   7   4   4       46.73       52.17      2.30 o 
   8   4   4        3.13        0.72      0.82 o 
   9   4   4      167.95      167.16      4.40 o 
  10   4   4        2.26        2.14      1.16 o 
  11   4   4       40.81       51.72      4.16 o 
  12   4   4       57.15       62.49      4.59 o 
  13   4   4        4.38        1.09      1.84 o 
   1   5   4      356.48      329.94      4.89 o 
   2   5   4      191.91      173.43      2.83 o 
   3   5   4      293.04      280.45      3.71 o 
   4   5   4       90.24       79.59      2.09 o 
   5   5   4        4.59        5.16      1.01 o 
   6   5   4      103.69      109.18      2.66 o 
   7   5   4      150.89      151.92      3.94 o 
   8   5   4      139.38      144.59      3.87 o 
   9   5   4        0.04        1.04      1.19 o 
  10   5   4      133.32      141.94      4.56 o 
  11   5   4     1255.58     1282.59     20.02 o 
  12   5   4      160.53      167.44      6.89 o 
   0   6   4      100.72       87.23      4.48 o 
   1   6   4       29.22       32.96      1.97 o 
   2   6   4        2.30        0.91      0.91 o 
   3   6   4        0.27        0.37      0.89 o 
   4   6   4      229.59      232.95      4.40 o 
   5   6   4       44.78       46.18      2.21 o 
   6   6   4        7.65        6.23      1.19 o 
   7   6   4        0.84        0.24      1.05 o 
   8   6   4       45.89       51.84      2.88 o 
   9   6   4       14.64       14.17      2.03 o 
  10   6   4        2.66        5.63      1.78 o 
  11   6   4       11.35       13.67      2.59 o 
   1   7   4       71.64       65.29      3.99 o 
   2   7   4       13.06       13.31      1.61 o 
   3   7   4       10.28        9.73      1.45 o 
   4   7   4       16.70       18.34      1.73 o 
   5   7   4       83.59       85.49      3.40 o 
   6   7   4        0.01       -0.44      1.07 o 
   7   7   4       31.87       45.65      2.69 o 
   8   7   4        2.90        0.28      1.15 o 
   9   7   4        1.71        2.52      1.67 o 
   0   8   4       22.14       26.31      2.92 o 
   1   8   4       26.13       26.45      2.10 o 
   2   8   4        0.08        0.94      0.93 o 
   3   8   4        3.96        4.80      1.34 o 
   4   8   4        3.68        3.11      1.76 o 
   5   8   4      151.37      164.25      4.57 o 
   6   8   4       21.60       25.87      2.43 o 
   1   1   5      383.45      361.33      2.87 o 
   2   1   5      458.26      498.56      3.10 o 
   3   1   5        0.78       -0.45      0.30 o 
   4   1   5      162.46      198.91      2.52 o 
   5   1   5     1701.78     2082.86     13.51 o 
   6   1   5      225.21      279.74      2.97 o 
   7   1   5       68.43       56.22      1.36 o 
   8   1   5      724.96      773.82      6.23 o 
   9   1   5       12.32       12.29      1.10 o 
  10   1   5      107.42      105.74      3.13 o 
  11   1   5        0.83        0.94      1.15 o 
  12   1   5       17.63       19.17      2.08 o 
  13   1   5       23.87       26.89      3.49 o 
  14   1   5        1.66       -2.83      1.88 o 
  15   1   5       54.34       48.21      6.81 o 
   0   2   5     7594.79     7948.23     52.99 o 
   1   2   5     1456.42     1475.31      7.66 o 
   2   2   5      528.77      506.96      3.90 o 
   3   2   5      509.74      438.24      4.55 o 
   4   2   5      258.63      254.43      3.44 o 
   5   2   5     1444.48     1522.63     10.99 o 
   6   2   5     2276.20     2521.28     17.80 o 
   7   2   5       40.34       38.71      1.44 o 
   8   2   5      155.03      152.28      2.65 o 
   9   2   5      131.47      112.36      3.14 o 
  10   2   5      399.24      387.03      7.01 o 
  11   2   5       15.29       25.92      2.35 o 
  12   2   5       61.64       51.44      4.88 o 
  13   2   5       39.57       40.82      6.52 o 
  14   2   5       39.62       35.45      6.16 o 
  15   2   5        9.32       23.71      5.00 o 
   1   3   5     1310.56     1327.03      7.55 o 
   2   3   5       28.55       31.88      1.05 o 
   3   3   5      623.21      608.05      4.90 o 
   4   3   5      499.86      527.58      4.98 o 
   5   3   5      145.82      167.10      2.67 o 
   6   3   5     1487.19     1462.55     10.22 o 
   7   3   5      186.86      193.24      3.56 o 
   8   3   5       55.31       55.54      2.08 o 
   9   3   5        3.75        4.80      1.10 o 
  10   3   5      286.61      276.29      6.25 o 
  11   3   5      587.05      562.78     11.19 o 
  12   3   5      492.97      470.29     10.41 o 
  13   3   5        8.75        6.78      2.56 o 
  14   3   5       27.31       28.20      5.80 o 
   0   4   5    16881.05    17715.23    107.24 o 
   1   4   5        4.95        3.37      1.00 o 
   2   4   5      413.44      383.30      4.19 o 
   3   4   5      137.10      137.29      2.00 o 
   4   4   5        0.19       -0.23      0.39 o 
   5   4   5        1.02        3.62      0.70 o 
   6   4   5      614.18      594.74      6.69 o 
   7   4   5       76.76       70.99      2.57 o 
   8   4   5       93.39       83.05      2.72 o 
   9   4   5       46.15       47.24      2.69 o 
  10   4   5      237.28      247.81      6.31 o 
  11   4   5        5.82        5.39      2.10 o 
  12   4   5      106.83      107.44      6.02 o 
  13   4   5       31.43       40.53      5.11 o 
   1   5   5        1.03       -0.38      0.60 o 
   2   5   5      359.32      344.34      4.09 o 
   3   5   5      179.20      180.81      2.98 o 
   4   5   5      226.47      213.71      3.64 o 
   5   5   5        0.04       -0.24      0.68 o 
   6   5   5       50.28       50.68      2.29 o 
   7   5   5        9.49        9.58      1.48 o 
   8   5   5        7.20       10.77      1.71 o 
   9   5   5       15.82       15.69      1.97 o 
  10   5   5        0.39        1.32      1.45 o 
  11   5   5       46.59       56.23      4.75 o 
  12   5   5        3.70       10.07      2.45 o 
   0   6   5     1344.77     1346.89     15.71 o 
   1   6   5       31.16       28.73      1.90 o 
   2   6   5        0.87        0.09      0.97 o 
   3   6   5        3.26        4.44      1.13 o 
   4   6   5        3.09        3.78      1.14 o 
   5   6   5        0.27        0.31      0.87 o 
   6   6   5        7.31        8.87      1.29 o 
   7   6   5        2.43        3.16      1.11 o 
   8   6   5        0.96        0.95      1.17 o 
   9   6   5       20.06       20.29      2.03 o 
  10   6   5      243.49      244.07      7.15 o 
  11   6   5        0.19        2.31      1.57 o 
   1   7   5        1.76        3.12      1.17 o 
   2   7   5      253.77      241.39      4.69 o 
   3   7   5       31.17       29.06      2.22 o 
   4   7   5       34.73       35.06      2.67 o 
   5   7   5       80.67       86.94      3.44 o 
   6   7   5      388.37      392.02      6.66 o 
   7   7   5       27.15       25.88      2.20 o 
   8   7   5       14.16       15.02      1.87 o 
   9   7   5        3.42        4.08      1.45 o 
   0   8   5        0.05        0.45      1.37 o 
   1   8   5       16.93       12.08      1.51 o 
   2   8   5        4.33        3.51      1.06 o 
   3   8   5        7.16        6.04      1.40 o 
   4   8   5        0.72        0.52      1.50 o 
   5   8   5        1.13        1.10      1.12 o 
   0   0   6     8536.72     8096.33    116.69 o 
   1   0   6      114.56      103.55      5.24 o 
   2   0   6     1668.86     1575.16     12.56 o 
   3   0   6      111.87      118.67      1.91 o 
   4   0   6     1730.49     1804.45     19.14 o 
   5   0   6     8734.27     9514.46     71.55 o 
   6   0   6       96.12       87.23      2.73 o 
   7   0   6       17.02       40.02      2.08 o 
   8   0   6       82.57       55.61      3.32 o 
   9   0   6      182.74      224.38      5.16 o 
  10   0   6        5.03        8.57      1.58 o 
  11   0   6       54.21       68.07      4.66 o 
  12   0   6      384.10      364.98     10.07 o 
  13   0   6      155.17      163.56      9.79 o 
  14   0   6       13.61       13.85      4.13 o 
  15   0   6        1.19       -2.68      2.10 o 
   1   1   6      810.10      781.27      4.83 o 
   2   1   6      150.33      115.29      1.48 o 
   3   1   6       83.76       77.61      1.39 o 
   4   1   6     1353.17     1426.48      9.11 o 
   5   1   6     1956.51     2095.99     14.22 o 
   6   1   6       10.99       10.61      0.93 o 
   7   1   6      768.76      775.46      7.28 o 
   8   1   6       33.47       30.79      1.09 o 
   9   1   6       40.48       33.19      1.96 o 
  10   1   6       79.35       75.17      2.72 o 
  11   1   6      901.06      847.84      9.78 o 
  12   1   6       46.78       39.56      3.26 o 
  13   1   6       10.43       11.04      2.57 o 
  14   1   6        0.91        1.30      2.46 o 
  15   1   6        0.59        1.59      2.75 o 
   0   2   6    24912.76    25197.34    181.45 o 
   1   2   6      314.70      289.40      2.69 o 
   2   2   6       66.90       57.91      1.11 o 
   3   2   6        0.49       -0.45      0.30 o 
   4   2   6      839.00      861.92      6.72 o 
   5   2   6      477.41      449.38      4.93 o 
   6   2   6       83.38       85.63      3.16 o 
   7   2   6        4.24        8.42      0.82 o 
   8   2   6       34.41       22.52      1.59 o 
   9   2   6      108.69      112.05      3.71 o 
  10   2   6        8.27       11.38      1.70 o 
  11   2   6       25.38       26.33      2.40 o 
  12   2   6        4.46        0.43      1.49 o 
  13   2   6       63.27       61.33      7.76 o 
  14   2   6      135.40      129.56     10.15 o 
  15   2   6       47.58       58.94      7.68 o 
   1   3   6       21.73       17.27      0.83 o 
   2   3   6      239.74      219.72      2.41 o 
   3   3   6      577.03      557.28      4.46 o 
   4   3   6      324.92      306.88      3.15 o 
   5   3   6      114.75      133.61      2.34 o 
   6   3   6      176.10      180.59      3.46 o 
   7   3   6        7.26        8.05      1.09 o 
   8   3   6       32.80       28.12      2.34 o 
   9   3   6      118.16      124.89      3.57 o 
  10   3   6        8.22       11.28      1.84 o 
  11   3   6       36.91       51.73      3.34 o 
  12   3   6       19.33       13.54      2.53 o 
  13   3   6        0.43       -1.57      1.85 o 
  14   3   6       26.87       17.04      4.49 o 
   0   4   6    11482.25    11900.25     79.81 o 
   1   4   6      896.26      865.31      6.46 o 
   2   4   6       17.34       24.34      1.19 o 
   3   4   6        0.18        0.16      0.51 o 
   4   4   6      162.25      170.03      2.45 o 
   5   4   6       39.74       39.36      1.34 o 
   6   4   6       97.31      107.00      3.23 o 
   7   4   6       53.24       51.99      2.57 o 
   8   4   6       20.28       16.31      1.75 o 
   9   4   6       22.27       26.54      2.66 o 
  10   4   6      132.64      136.75      6.95 o 
  11   4   6       11.48       11.95      2.17 o 
  12   4   6       54.67       59.83      4.60 o 
  13   4   6        1.55        3.54      1.93 o 
   1   5   6      425.73      403.02      4.16 o 
   2   5   6        9.33        5.52      0.88 o 
   3   5   6      126.86      113.12      2.41 o 
   4   5   6       80.16       74.35      2.07 o 
   5   5   6       53.11       62.98      2.15 o 
   6   5   6       96.99      103.32      3.30 o 
   7   5   6        0.10       -0.67      1.10 o 
   8   5   6      166.85      146.34      4.50 o 
   9   5   6        1.44        2.64      1.29 o 
  10   5   6      336.63      349.96      8.17 o 
  11   5   6      338.36      323.03      9.53 o 
  12   5   6      377.27      386.75     10.61 o 
   0   6   6       83.23       71.72      3.85 o 
   1   6   6      739.56      666.92      7.79 o 
   2   6   6       86.94       88.57      2.76 o 
   3   6   6      103.25      100.14      2.86 o 
   4   6   6      146.28      139.33      3.32 o 
   5   6   6       17.97       16.54      1.49 o 
   6   6   6        3.98        5.72      1.29 o 
   7   6   6       60.39       55.47      2.45 o 
   8   6   6        7.59        8.94      1.49 o 
   9   6   6      121.03      141.18      3.88 o 
  10   6   6        0.35        3.16      1.50 o 
   1   7   6       16.01       11.81      1.52 o 
   2   7   6       60.57       63.08      2.80 o 
   3   7   6       14.08       13.14      1.55 o 
   4   7   6        0.20        0.86      1.16 o 
   5   7   6      192.54      220.00      5.04 o 
   6   7   6        6.62        5.12      1.46 o 
   7   7   6       31.74       39.09      2.58 o 
   8   7   6        0.78        0.33      1.26 o 
   0   8   6       20.63       12.06      3.56 o 
   1   8   6       17.95       18.09      1.78 o 
   2   8   6        0.01       -1.52      1.02 o 
   3   8   6        6.60        6.12      1.55 o 
   4   8   6       19.54       20.93      1.97 o 
   5   8   6       63.84       67.95      3.41 o 
   1   1   7      717.27      629.60      4.51 o 
   2   1   7       21.14       22.89      0.94 o 
   3   1   7      260.16      255.13      2.70 o 
   4   1   7      356.96      364.77      3.68 o 
   5   1   7     1878.34     2001.72     13.10 o 
   6   1   7     3571.89     3905.19     23.47 o 
   7   1   7      479.21      500.78      6.41 o 
   8   1   7      105.82      108.72      3.31 o 
   9   1   7        8.20        2.93      0.98 o 
  10   1   7       35.01       48.38      2.40 o 
  11   1   7      104.36       99.65      3.79 o 
  12   1   7        0.03       -0.69      1.42 o 
  13   1   7       27.22       23.13      5.40 o 
  14   1   7        4.47        6.09      3.04 o 
  15   1   7       20.71       32.19      5.80 o 
   0   2   7     1280.15     1433.68     11.03 o 
   1   2   7        2.48        0.50      0.41 o 
   2   2   7     1440.94     1529.96      8.19 o 
   3   2   7      395.81      414.53      3.45 o 
   4   2   7       33.53       31.86      1.42 o 
   5   2   7      246.68      241.54      3.25 o 
   6   2   7     5007.39     5517.85     42.51 o 
   7   2   7       60.50       65.04      1.78 o 
   8   2   7       98.00      108.16      2.96 o 
   9   2   7        0.36        1.09      1.00 o 
  10   2   7       10.18       16.58      2.46 o 
  11   2   7       44.80       49.23      3.05 o 
  12   2   7        0.13       -1.02      1.33 o 
  13   2   7       24.91       23.49      5.36 o 
  14   2   7        0.84        0.00      2.68 o 
   1   3   7      677.16      644.24      4.68 o 
   2   3   7     2277.96     2438.52     12.34 o 
   3   3   7      862.65      890.28      6.18 o 
   4   3   7       39.89       35.34      1.15 o 
   5   3   7        3.45        3.47      0.53 o 
   6   3   7        1.00        3.14      0.80 o 
   7   3   7      595.58      558.63      6.53 o 
   8   3   7      283.69      274.48      5.84 o 
   9   3   7        2.54        1.44      1.11 o 
  10   3   7       12.99       18.47      2.17 o 
  11   3   7     2019.82     1908.46     20.09 o 
  12   3   7       45.05       40.23      3.74 o 
  13   3   7       13.99       32.48      6.23 o 
  14   3   7        0.54        0.94      2.25 o 
   0   4   7      417.78      391.77      5.60 o 
   1   4   7     2322.23     2359.78     12.63 o 
   2   4   7       12.56       10.30      1.42 o 
   3   4   7      263.91      253.49      3.09 o 
   4   4   7        3.26        4.02      0.66 o 
   5   4   7       53.80       58.50      1.58 o 
   6   4   7       15.90       16.39      1.19 o 
   7   4   7       48.71       55.57      2.12 o 
   8   4   7       29.64       27.52      1.88 o 
   9   4   7       39.27       49.29      2.76 o 
  10   4   7      241.12      241.98      7.27 o 
  11   4   7       88.53       81.02      4.71 o 
  12   4   7        6.63        4.80      1.97 o 
  13   4   7       16.35       19.83      3.47 o 
   1   5   7       18.33       12.61      1.09 o 
   2   5   7      239.25      236.75      3.48 o 
   3   5   7       52.45       49.85      2.11 o 
   4   5   7        6.39        8.52      1.00 o 
   5   5   7      183.09      166.99      3.61 o 
   6   5   7      215.57      219.25      4.26 o 
   7   5   7        9.92       10.23      1.44 o 
   8   5   7        4.36        2.57      1.34 o 
   9   5   7       21.09       18.35      2.15 o 
  10   5   7      105.93      116.71      4.87 o 
  11   5   7       58.27       57.61      3.93 o 
  12   5   7       93.81      108.19      6.02 o 
   0   6   7      440.81      414.54      8.22 o 
   1   6   7     1384.38     1331.28     11.13 o 
   2   6   7        6.54       10.17      1.39 o 
   3   6   7       36.70       44.75      2.19 o 
   4   6   7       36.34       38.81      2.37 o 
   5   6   7      420.62      415.10      5.73 o 
   6   6   7        0.06       -1.29      0.86 o 
   7   6   7       42.87       38.15      2.16 o 
   8   6   7       17.30       15.59      1.67 o 
   9   6   7        0.29        1.14      1.34 o 
  10   6   7      109.80      117.10      4.36 o 
   1   7   7      194.53      187.94      4.19 o 
   2   7   7       95.68      103.68      3.20 o 
   3   7   7       30.47       33.53      2.42 o 
   4   7   7       75.29       76.39      3.27 o 
   5   7   7      154.85      148.77      4.23 o 
   6   7   7      119.13      120.23      4.35 o 
   7   7   7        2.31        3.12      1.30 o 
   8   7   7        1.61       -0.71      1.03 o 
   0   8   7      218.99      192.43      6.43 o 
   1   8   7        8.39       11.19      1.49 o 
   2   8   7        8.59       11.13      1.55 o 
   3   8   7       13.13       17.11      2.11 o 
   4   8   7        0.87        1.64      1.80 o 
   5   8   7        1.09        1.65      1.48 o 
   0   0   8    13545.02    13259.91    370.29 o 
   1   0   8     7045.75     7279.11     57.47 o 
   2   0   8     1419.31     1471.89     13.97 o 
   3   0   8       21.54        9.73      1.11 o 
   4   0   8       89.13      102.36      2.41 o 
   5   0   8      778.39      880.51      7.55 o 
   6   0   8     5283.84     5925.44     62.28 o 
   7   0   8       47.22       40.80      2.29 o 
   8   0   8      370.44      358.00     10.82 o 
   9   0   8       11.53       21.40      4.39 o 
  10   0   8       42.11       36.60      3.79 o 
  11   0   8       37.85       24.25      3.84 o 
  12   0   8      172.96      150.72      6.89 o 
  13   0   8       38.14       34.65      5.73 o 
  14   0   8      135.78      131.80      9.50 o 
  15   0   8        0.13        9.28      3.70 o 
   1   1   8      296.85      304.37      2.73 o 
   2   1   8      462.17      502.71      4.29 o 
   3   1   8     4289.38     4384.58     22.11 o 
   4   1   8       23.47       34.17      1.10 o 
   5   1   8      927.52      957.10      7.53 o 
   6   1   8      768.61      840.99      8.08 o 
   7   1   8      974.83     1012.77      8.57 o 
   8   1   8      195.88      198.32      4.11 o 
   9   1   8        0.03        0.18      0.92 o 
  10   1   8        5.25        2.38      1.18 o 
  11   1   8        1.88        1.65      1.28 o 
  12   1   8      254.79      227.07      5.98 o 
  13   1   8        4.39        2.68      2.75 o 
  14   1   8        9.21        7.83      3.62 o 
  15   1   8        6.54       12.40      4.06 o 
   0   2   8     2249.88     2460.01     19.80 o 
   1   2   8      158.97      123.16      2.32 o 
   2   2   8      760.81      815.58      5.30 o 
   3   2   8      894.80      935.13      6.10 o 
   4   2   8        1.46       -0.46      0.40 o 
   5   2   8      268.09      278.23      3.40 o 
   6   2   8      208.60      184.13      2.94 o 
   7   2   8        0.75        0.39      0.50 o 
   8   2   8       68.46       61.49      2.34 o 
   9   2   8      364.73      338.72      6.64 o 
  10   2   8       12.18       12.98      1.85 o 
  11   2   8      252.78      235.63      5.92 o 
  12   2   8       17.59       21.73      2.87 o 
  13   2   8        0.03        2.97      2.75 o 
  14   2   8        2.18        1.59      2.46 o 
   1   3   8      309.64      318.34      3.17 o 
   2   3   8      367.14      391.81      3.89 o 
   3   3   8        3.09        1.47      0.51 o 
   4   3   8      731.99      743.42      6.07 o 
   5   3   8      141.54      166.43      2.77 o 
   6   3   8      300.83      303.07      3.92 o 
   7   3   8        1.30        0.80      0.72 o 
   8   3   8       57.94       60.32      2.37 o 
   9   3   8       19.18       19.62      2.14 o 
  10   3   8       27.32       39.48      2.94 o 
  11   3   8        7.99        5.93      1.75 o 
  12   3   8        0.00        1.77      1.61 o 
  13   3   8        0.75        2.19      2.04 o 
  14   3   8        0.08       -2.72      1.81 o 
   0   4   8      673.19      741.26      8.11 o 
   1   4   8      570.11      549.97      4.79 o 
   2   4   8       86.50       76.51      1.90 o 
   3   4   8       19.62       20.57      1.10 o 
   4   4   8       44.44       39.33      1.45 o 
   5   4   8       69.75       69.10      1.97 o 
   6   4   8       24.18       22.95      1.36 o 
   7   4   8       33.75       31.82      1.64 o 
   8   4   8        8.63       10.31      1.35 o 
   9   4   8      121.80      109.14      3.67 o 
  10   4   8        6.76        9.61      1.93 o 
  11   4   8       12.52       10.85      2.11 o 
  12   4   8       21.76       17.34      3.64 o 
  13   4   8        2.47        3.82      1.78 o 
   1   5   8     1335.84     1323.53     10.05 o 
   2   5   8      187.89      178.87      3.08 o 
   3   5   8       69.61       66.54      2.03 o 
   4   5   8      195.46      199.70      3.27 o 
   5   5   8      272.98      260.49      4.59 o 
   6   5   8      131.08      130.06      3.41 o 
   7   5   8      124.84      141.69      3.57 o 
   8   5   8        4.20        5.62      1.42 o 
   9   5   8        1.90       -0.60      1.02 o 
  10   5   8      122.17      129.78      4.52 o 
  11   5   8      137.92      123.98      5.15 o 
  12   5   8       78.02       68.67      8.98 o 
   0   6   8     2561.98     2563.18     28.58 o 
   1   6   8       83.30       86.11      2.94 o 
   2   6   8        1.31        0.05      0.92 o 
   3   6   8       66.96       63.57      2.53 o 
   4   6   8       88.02       94.60      2.82 o 
   5   6   8      839.45      877.10     10.05 o 
   6   6   8      266.17      273.75      4.76 o 
   7   6   8       33.65       39.30      2.35 o 
   8   6   8        0.05       -1.45      0.97 o 
   9   6   8      143.69      167.52      5.16 o 
  10   6   8       39.02       44.38      3.19 o 
   1   7   8       22.09       22.90      1.90 o 
   2   7   8       30.43       31.23      2.13 o 
   3   7   8       19.89       19.78      2.00 o 
   4   7   8       67.87       75.32      3.34 o 
   5   7   8       13.31       14.79      1.85 o 
   6   7   8      161.31      169.21      4.51 o 
   7   7   8        5.02        3.96      1.42 o 
   8   7   8        5.75        3.33      1.31 o 
   0   8   8      213.06      199.86      7.43 o 
   1   8   8       83.09       78.52      3.57 o 
   2   8   8        0.99        0.56      0.97 o 
   3   8   8        0.15       -0.28      0.97 o 
   4   8   8       60.16       59.59      3.20 o 
   1   1   9      871.28      886.79      5.62 o 
   2   1   9        2.29        2.75      0.53 o 
   3   1   9       54.32       52.80      1.71 o 
   4   1   9       54.13       67.18      1.21 o 
   5   1   9     1105.96     1185.82      7.99 o 
   6   1   9       21.62       24.04      0.97 o 
   7   1   9       26.89       33.51      1.43 o 
   8   1   9        7.39        3.16      0.96 o 
   9   1   9        0.08       -0.33      0.76 o 
  10   1   9        3.87        4.59      1.16 o 
  11   1   9      824.80      737.75     11.13 o 
  12   1   9       42.81       34.36      3.48 o 
  13   1   9        1.59        2.94      2.09 o 
  14   1   9       12.67        8.77      3.70 o 
   0   2   9     1499.65     1600.93     15.99 o 
   1   2   9     6434.09     6926.32     31.96 o 
   2   2   9      111.03       99.15      1.67 o 
   3   2   9      381.31      352.02      3.31 o 
   4   2   9      676.52      693.03      5.75 o 
   5   2   9        2.03        0.56      0.54 o 
   6   2   9       71.52       62.54      1.73 o 
   7   2   9        2.22        4.58      0.94 o 
   8   2   9       47.90       51.11      2.47 o 
   9   2   9       72.58       61.76      3.16 o 
  10   2   9       68.12       57.81      3.20 o 
  11   2   9        0.22       -0.08      1.26 o 
  12   2   9      114.95      104.11      5.18 o 
  13   2   9        0.52        3.86      2.25 o 
  14   2   9       11.39       19.21      4.49 o 
   1   3   9      389.40      353.76      3.46 o 
   2   3   9        5.60        4.34      0.63 o 
   3   3   9     1338.51     1348.10      8.53 o 
   4   3   9       84.46       79.80      1.66 o 
   5   3   9      555.62      524.08      5.24 o 
   6   3   9      637.89      637.93      6.07 o 
   7   3   9      101.44      113.40      2.75 o 
   8   3   9        0.16        0.12      0.74 o 
   9   3   9        1.31        1.28      1.38 o 
  10   3   9      103.41       88.04      3.37 o 
  11   3   9      153.58      142.54      4.94 o 
  12   3   9       51.23       36.01      3.77 o 
  13   3   9       75.29       66.82      6.07 o 
   0   4   9      391.05      414.98      5.90 o 
   1   4   9       35.95       38.94      1.46 o 
   2   4   9        2.86        4.28      0.73 o 
   3   4   9       24.72       21.15      1.15 o 
   4   4   9        2.15        2.55      0.65 o 
   5   4   9      260.13      262.29      3.76 o 
   6   4   9      435.79      429.72      5.08 o 
   7   4   9        0.00       -0.61      0.74 o 
   8   4   9        4.73        4.94      1.09 o 
   9   4   9       85.48       73.77      2.81 o 
  10   4   9       71.90       74.79      4.08 o 
  11   4   9       33.88       25.07      2.77 o 
  12   4   9        1.30       -0.44      1.44 o 
  13   4   9        0.01        0.86      2.32 o 
   1   5   9        2.27        1.55      0.82 o 
   2   5   9        2.10        2.63      0.84 o 
   3   5   9      177.10      164.24      3.02 o 
   4   5   9      106.30      106.64      4.17 o 
   5   5   9      324.84      342.77      5.36 o 
   6   5   9        3.00        1.47      1.07 o 
   7   5   9       12.77       16.67      1.89 o 
   8   5   9       29.90       35.17      2.72 o 
   9   5   9        0.18        1.18      1.10 o 
  10   5   9        2.77        3.10      1.34 o 
  11   5   9      256.83      287.24      7.34 o 
   0   6   9      898.60      848.30     25.65 o 
   1   6   9      217.65      215.94      4.21 o 
   2   6   9       14.41       14.34      1.50 o 
   3   6   9       20.30       20.10      1.98 o 
   4   6   9        8.91        7.30      1.27 o 
   5   6   9        0.76        1.14      1.10 o 
   6   6   9      671.36      685.74      7.81 o 
   7   6   9        0.06       -0.20      1.21 o 
   8   6   9        7.27        9.39      1.57 o 
   9   6   9       13.48       16.97      1.98 o 
  10   6   9       10.68       14.59      2.09 o 
   1   7   9       26.35       23.01      1.86 o 
   2   7   9        0.89        1.55      1.07 o 
   3   7   9      206.66      210.56      5.48 o 
   4   7   9        4.33        4.23      1.40 o 
   5   7   9      217.38      236.75      5.30 o 
   6   7   9      156.95      162.40      4.44 o 
   7   7   9      176.29      187.23      6.42 o 
   0   8   9        0.76        3.68      2.64 o 
   1   8   9       73.13       54.53      3.11 o 
   2   8   9        9.22        9.22      1.45 o 
   3   8   9        0.74        3.69      1.04 o 
   0   0  10    23626.75    24325.90    230.62 o 
   1   0  10     3819.77     3816.19     28.69 o 
   2   0  10     1749.12     1960.35     16.39 o 
   3   0  10      189.37      234.01      4.14 o 
   4   0  10       31.42       34.91      1.45 o 
   5   0  10      845.39      826.05      7.58 o 
   6   0  10     3732.48     3960.54     26.02 o 
   7   0  10       13.27       14.64      1.34 o 
   8   0  10      107.76      119.92      3.26 o 
   9   0  10        1.69        0.82      1.46 o 
  10   0  10       10.59        7.68      2.21 o 
  11   0  10       18.84       16.10      3.23 o 
  12   0  10       16.76       15.20      3.02 o 
  13   0  10        1.02       -1.32      2.17 o 
  14   0  10       32.76       44.59      6.89 o 
   1   1  10     6420.96     6595.00     29.05 o 
   2   1  10     2138.91     2316.49     13.45 o 
   3   1  10      968.60      992.67      7.05 o 
   4   1  10        9.79       11.82      0.99 o 
   5   1  10      295.90      273.88      3.22 o 
   6   1  10      431.75      468.00      4.40 o 
   7   1  10        9.02       13.68      1.00 o 
   8   1  10       99.79       92.48      2.74 o 
   9   1  10       11.34       10.00      1.48 o 
  10   1  10        6.01        5.27      1.82 o 
  11   1  10      257.67      196.72      9.73 o 
  12   1  10      179.85      156.40      6.17 o 
  13   1  10       30.04       29.92      4.15 o 
  14   1  10       13.38       21.97      4.93 o 
   0   2  10      815.81      919.04     12.86 o 
   1   2  10      619.95      715.76      5.50 o 
   2   2  10      153.15      138.89      2.04 o 
   3   2  10      289.59      267.86      2.92 o 
   4   2  10       68.02       65.27      1.86 o 
   5   2  10     1918.25     1988.52     12.37 o 
   6   2  10     1138.43     1191.92      8.67 o 
   7   2  10       53.00       54.60      1.95 o 
   8   2  10      211.41      196.43      3.53 o 
   9   2  10      351.59      350.04      6.29 o 
  10   2  10      163.35      142.28      4.07 o 
  11   2  10       30.10       25.61      3.24 o 
  12   2  10        0.57        2.46      1.62 o 
  13   2  10        1.21        1.52      2.14 o 
  14   2  10       11.57        2.90      2.61 o 
   1   3  10      479.90      484.06      4.28 o 
   2   3  10      591.36      584.92      5.55 o 
   3   3  10        0.00       -0.39      0.50 o 
   4   3  10       14.57       18.15      0.96 o 
   5   3  10      123.19      137.83      2.66 o 
   6   3  10      210.31      192.60      3.22 o 
   7   3  10        1.71        1.27      0.81 o 
   8   3  10        2.43        1.84      0.84 o 
   9   3  10       54.21       44.11      2.39 o 
  10   3  10       13.49        8.02      1.98 o 
  11   3  10       60.79       66.81      3.26 o 
  12   3  10        5.17        1.24      1.44 o 
  13   3  10       13.31       10.13      2.18 o 
   0   4  10      279.70      269.92      4.77 o 
   1   4  10       80.64       84.48      1.97 o 
   2   4  10      100.47       89.16      1.95 o 
   3   4  10        3.57        3.29      0.74 o 
   4   4  10        1.55        1.98      0.79 o 
   5   4  10      419.50      393.01      4.80 o 
   6   4  10     1139.11     1211.44      9.61 o 
   7   4  10      130.02      140.32      3.25 o 
   8   4  10       18.20       18.78      1.59 o 
   9   4  10       49.25       48.58      3.01 o 
  10   4  10       15.31       14.18      1.95 o 
  11   4  10       18.47       17.19      2.11 o 
  12   4  10        3.21        4.49      1.44 o 
   1   5  10      120.56      123.13      2.55 o 
   2   5  10       61.98       53.62      1.97 o 
   3   5  10      494.77      483.49      5.31 o 
   4   5  10      121.62      120.25      3.21 o 
   5   5  10      617.04      624.48      7.49 o 
   6   5  10      563.77      549.21      7.13 o 
   7   5  10      540.79      569.98      8.09 o 
   8   5  10       28.86       29.84      2.30 o 
   9   5  10       11.08        9.90      1.77 o 
  10   5  10       21.73       25.38      2.48 o 
  11   5  10      264.01      289.42      9.26 o 
   0   6  10      709.21      678.78     10.76 o 
   1   6  10        1.51        0.58      1.01 o 
   2   6  10       47.86       48.05      2.32 o 
   3   6  10        0.10       -0.63      0.90 o 
   4   6  10       20.81       20.03      1.69 o 
   5   6  10      144.05      147.82      3.59 o 
   6   6  10      135.47      139.99      3.52 o 
   7   6  10       88.08      100.90      3.70 o 
   8   6  10        1.03       -0.29      1.32 o 
   9   6  10      102.32      114.22      4.37 o 
   1   7  10       17.58       16.68      1.68 o 
   2   7  10        1.36        2.42      1.18 o 
   3   7  10       24.04       26.97      2.20 o 
   4   7  10       43.32       47.94      2.81 o 
   5   7  10      350.96      373.93      6.68 o 
   6   7  10        0.95        2.95      1.21 o 
   7   7  10        1.86        2.95      1.44 o 
   0   8  10      264.13      240.67      9.68 o 
   1   8  10      187.78      184.25      4.85 o 
   2   8  10        3.86        5.77      1.87 o 
   1   1  11      166.42      165.45      2.46 o 
   2   1  11      384.98      429.03      4.38 o 
   3   1  11       28.70       26.88      1.27 o 
   4   1  11      223.98      225.13      2.97 o 
   5   1  11       60.69       64.51      1.65 o 
   6   1  11      311.19      339.25      3.76 o 
   7   1  11      155.17      151.07      2.81 o 
   8   1  11        0.08       -0.89      0.72 o 
   9   1  11        1.62        0.91      1.00 o 
  10   1  11       59.00       41.61      3.10 o 
  11   1  11      184.02      160.93      6.34 o 
  12   1  11      176.83      130.99      5.88 o 
  13   1  11       21.69       20.10      2.99 o 
  14   1  11       20.75       17.54      4.28 o 
   0   2  11     1911.24     2111.38     16.19 o 
   1   2  11        9.71       11.72      0.90 o 
   2   2  11      419.39      372.52      3.79 o 
   3   2  11       18.64       19.35      0.93 o 
   4   2  11       44.41       43.55      1.52 o 
   5   2  11     1103.46     1110.35      8.69 o 
   6   2  11      402.83      429.52      4.66 o 
   7   2  11        1.09        1.17      0.70 o 
   8   2  11       38.16       33.09      1.99 o 
   9   2  11       45.81       45.76      2.36 o 
  10   2  11      109.87      103.93      3.32 o 
  11   2  11        0.01       -1.52      1.27 o 
  12   2  11      138.78      122.06      4.86 o 
  13   2  11        2.08       -0.15      1.48 o 
  14   2  11       50.77       60.19      5.37 o 
   1   3  11       83.93       98.57      1.99 o 
   2   3  11     1205.41     1218.95      7.86 o 
   3   3  11       14.92       13.55      0.96 o 
   4   3  11        5.58        8.86      0.78 o 
   5   3  11     3378.04     3546.62     21.65 o 
   6   3  11      327.29      324.27      4.27 o 
   7   3  11        0.51       -0.27      0.76 o 
   8   3  11      185.11      179.81      3.64 o 
   9   3  11       15.52       12.97      1.89 o 
  10   3  11        2.36        2.92      1.05 o 
  11   3  11       15.77       21.24      1.97 o 
  12   3  11       30.33       29.43      2.88 o 
  13   3  11        0.39        0.44      2.24 o 
   0   4  11      850.66      815.56      9.10 o 
   1   4  11       38.68       29.26      1.45 o 
   2   4  11       37.80       34.00      1.40 o 
   3   4  11      156.85      164.80      2.78 o 
   4   4  11      866.63      848.07      7.55 o 
   5   4  11      619.62      611.61      6.30 o 
   6   4  11      400.09      384.43      4.98 o 
   7   4  11      228.94      225.57      4.15 o 
   8   4  11        6.09        3.49      1.07 o 
   9   4  11        0.45        0.91      1.14 o 
  10   4  11       19.78       22.79      2.83 o 
  11   4  11        5.35        9.64      1.86 o 
  12   4  11        3.17        4.85      2.05 o 
   1   5  11       12.67       15.49      1.22 o 
   2   5  11      237.02      226.66      3.43 o 
   3   5  11        7.72        6.17      1.12 o 
   4   5  11        6.54        6.71      1.28 o 
   5   5  11      127.71      132.97      3.51 o 
   6   5  11      341.57      337.70      5.58 o 
   7   5  11       43.97       49.27      2.73 o 
   8   5  11       83.49       97.00      3.49 o 
   9   5  11        4.62        5.07      1.56 o 
  10   5  11        0.05        1.04      1.24 o 
  11   5  11        6.02        5.78      1.84 o 
   0   6  11        8.57       12.70      2.21 o 
   1   6  11       27.37       21.95      1.78 o 
   2   6  11        0.29        0.01      1.04 o 
   3   6  11       40.05       42.73      2.24 o 
   4   6  11      251.19      252.26      4.60 o 
   5   6  11       50.87       53.82      2.48 o 
   6   6  11        0.07        0.31      1.02 o 
   7   6  11      153.61      152.18      4.73 o 
   8   6  11       45.80       50.47      2.92 o 
   9   6  11        0.06        1.05      1.41 o 
   1   7  11        6.94        4.80      1.33 o 
   2   7  11       10.96       12.62      1.70 o 
   3   7  11       60.93       62.31      3.08 o 
   4   7  11        3.63        3.62      1.25 o 
   5   7  11      134.06      137.39      4.11 o 
   6   7  11       22.82       27.31      2.38 o 
   7   7  11       41.60       40.67      2.86 o 
   0   8  11      221.57      187.73      7.66 o 
   0   0  12      711.43      868.43     13.83 o 
   1   0  12      862.11     1035.76     11.01 o 
   2   0  12        4.93        3.42      0.94 o 
   3   0  12       63.72       87.58      2.75 o 
   4   0  12        5.18        8.49      1.04 o 
   5   0  12      210.60      223.91      3.63 o 
   6   0  12      572.68      533.29      6.48 o 
   7   0  12       94.07       85.34      4.00 o 
   8   0  12       97.60       94.77      4.20 o 
   9   0  12       42.00       44.68      3.44 o 
  10   0  12      710.99      660.20     12.40 o 
  11   0  12       43.60       48.43      4.02 o 
  12   0  12      185.79      173.88      6.55 o 
  13   0  12       53.17       69.51      4.74 o 
  14   0  12       34.32       47.53      4.94 o 
   1   1  12       52.36       44.08      1.50 o 
   2   1  12      278.55      269.95      3.51 o 
   3   1  12      338.16      349.29      4.31 o 
   4   1  12      235.59      265.98      3.37 o 
   5   1  12      273.91      268.24      2.90 o 
   6   1  12     1035.21     1012.88      7.66 o 
   7   1  12      996.46      999.98      8.77 o 
   8   1  12        6.76        8.10      1.17 o 
   9   1  12        3.45        5.28      1.36 o 
  10   1  12       18.84       12.51      1.87 o 
  11   1  12      728.87      701.09     10.34 o 
  12   1  12        1.23        1.29      1.27 o 
  13   1  12       22.45       28.42      2.52 o 
  14   1  12        6.31        4.25      1.63 o 
   0   2  12     4394.01     4661.97     31.17 o 
   1   2  12      319.39      358.34      3.67 o 
   2   2  12        3.49        3.72      0.66 o 
   3   2  12        3.29       11.90      0.99 o 
   4   2  12       18.03       18.27      1.15 o 
   5   2  12      257.98      218.95      3.30 o 
   6   2  12      151.23      153.96      2.79 o 
   7   2  12      237.15      238.51      3.93 o 
   8   2  12       21.68       18.68      1.68 o 
   9   2  12       33.54       26.81      1.94 o 
  10   2  12        0.01        0.43      1.12 o 
  11   2  12        0.30        0.60      1.16 o 
  12   2  12       17.10       13.23      1.92 o 
  13   2  12        2.72        0.46      1.06 o 
   1   3  12       39.07       31.31      1.40 o 
   2   3  12       83.47       81.18      1.86 o 
   3   3  12       40.77       37.27      1.38 o 
   4   3  12        0.91        1.12      0.76 o 
   5   3  12      887.98      898.81      7.76 o 
   6   3  12        2.93        4.00      1.02 o 
   7   3  12        4.71        6.03      1.09 o 
   8   3  12        4.09        2.44      1.09 o 
   9   3  12       91.10       96.12      3.29 o 
  10   3  12       38.64       35.75      2.33 o 
  11   3  12       86.34       80.81      3.74 o 
  12   3  12       19.23       18.39      2.15 o 
  13   3  12        0.19        1.83      1.36 o 
   0   4  12      222.59      200.62      4.35 o 
   1   4  12      613.59      590.28      5.73 o 
   2   4  12       61.98       67.38      2.18 o 
   3   4  12      157.67      164.44      3.24 o 
   4   4  12       14.47       10.77      1.23 o 
   5   4  12      133.94      125.22      2.89 o 
   6   4  12      729.87      731.22      7.25 o 
   7   4  12       62.37       64.22      2.64 o 
   8   4  12        7.15        6.47      1.37 o 
   9   4  12       36.83       44.53      2.97 o 
  10   4  12        2.52        1.37      1.20 o 
  11   4  12        5.30        2.78      1.27 o 
  12   4  12       16.96       20.32      2.49 o 
   1   5  12      214.01      201.76      3.30 o 
   2   5  12      136.69      129.72      2.69 o 
   3   5  12      100.09      100.92      2.99 o 
   4   5  12      130.97      133.35      3.44 o 
   5   5  12     1557.29     1647.34     13.81 o 
   6   5  12      222.44      217.17      4.59 o 
   7   5  12       61.57       63.62      3.03 o 
   8   5  12        1.98        0.32      1.07 o 
   9   5  12        0.04        1.43      1.22 o 
  10   5  12        3.54        2.87      1.52 o 
   0   6  12      304.28      309.89      7.24 o 
   1   6  12        9.06        6.82      1.24 o 
   2   6  12       54.92       54.30      2.45 o 
   3   6  12       10.08        9.05      1.34 o 
   4   6  12      313.82      329.34      5.30 o 
   5   6  12        4.18        5.26      1.21 o 
   6   6  12      104.18      107.87      3.44 o 
   7   6  12        8.37        6.79      1.54 o 
   8   6  12       43.68       47.16      2.87 o 
   9   6  12       51.72       64.29      3.69 o 
   1   7  12       38.14       39.33      2.59 o 
   2   7  12        3.36        1.85      0.93 o 
   3   7  12        2.69        3.49      1.14 o 
   4   7  12       47.96       49.94      2.87 o 
   5   7  12       11.12        6.92      1.38 o 
   6   7  12       17.07       16.94      1.95 o 
   1   1  13      705.09      684.32      5.80 o 
   2   1  13     1181.29     1261.28      9.17 o 
   3   1  13      514.05      524.29      5.61 o 
   4   1  13      334.24      313.81      3.83 o 
   5   1  13      773.21      787.94      5.86 o 
   6   1  13      278.95      254.18      3.45 o 
   7   1  13      183.61      194.59      3.92 o 
   8   1  13       11.88       10.66      1.55 o 
   9   1  13        1.42        3.61      1.36 o 
  10   1  13       16.48       20.33      2.18 o 
  11   1  13      799.87      759.88     10.88 o 
  12   1  13        2.55       -0.51      1.09 o 
  13   1  13        1.89        0.30      0.98 o 
   0   2  13     4843.82     5087.45     33.96 o 
   1   2  13      339.85      342.13      3.71 o 
   2   2  13      111.28       97.65      2.07 o 
   3   2  13      328.95      347.08      4.22 o 
   4   2  13      979.50      963.66      7.78 o 
   5   2  13      970.86      946.62      7.77 o 
   6   2  13     1272.18     1299.53      9.64 o 
   7   2  13      403.50      407.44      5.32 o 
   8   2  13        8.26        7.33      1.26 o 
   9   2  13       14.63       10.49      1.47 o 
  10   2  13       34.67       27.78      2.44 o 
  11   2  13        1.48        1.99      1.32 o 
  12   2  13        2.27        4.98      1.44 o 
  13   2  13        2.63        3.93      1.57 o 
   1   3  13      426.42      412.78      4.53 o 
   2   3  13      156.37      156.05      2.59 o 
   3   3  13       26.39       25.21      1.26 o 
   4   3  13      252.23      235.04      3.66 o 
   5   3  13       23.53       23.84      1.49 o 
   6   3  13     1361.72     1351.96     10.33 o 
   7   3  13      170.81      162.60      3.98 o 
   8   3  13        5.36        5.73      1.29 o 
   9   3  13        4.87        6.75      1.31 o 
  10   3  13       12.26       11.16      1.58 o 
  11   3  13        8.00       10.93      1.80 o 
  12   3  13       59.23       60.02      3.42 o 
   0   4  13       61.72       72.86      2.93 o 
   1   4  13      214.73      216.00      3.46 o 
   2   4  13       22.97       19.97      1.25 o 
   3   4  13      112.27      114.59      2.74 o 
   4   4  13      203.21      199.71      3.61 o 
   5   4  13       23.14       22.57      1.62 o 
   6   4  13      852.87      918.06     12.56 o 
   7   4  13      305.69      307.36      6.44 o 
   8   4  13      278.09      281.84      6.26 o 
   9   4  13        0.47       -1.73      1.16 o 
  10   4  13        1.05       -0.36      1.11 o 
  11   4  13        8.97        8.77      1.83 o 
   1   5  13      106.02       98.39      2.45 o 
   2   5  13       51.61       51.24      2.07 o 
   3   5  13      222.71      226.41      4.44 o 
   4   5  13      130.32      124.36      3.41 o 
   5   5  13      124.16      119.45      3.51 o 
   6   5  13       38.43       38.62      2.50 o 
   7   5  13       25.92       28.89      2.24 o 
   8   5  13        1.72        2.48      1.29 o 
   9   5  13        1.85        0.64      1.13 o 
  10   5  13        5.76        6.02      1.49 o 
   0   6  13      393.80      381.01      8.14 o 
   1   6  13       80.68       83.63      3.17 o 
   2   6  13        0.23       -0.34      0.91 o 
   3   6  13       90.82       89.15      3.68 o 
   4   6  13       20.06       18.32      1.70 o 
   5   6  13       80.70       70.47      3.06 o 
   6   6  13      324.72      324.79      6.42 o 
   7   6  13        3.14        3.68      1.27 o 
   8   6  13       10.18       11.84      1.58 o 
   1   7  13       42.16       49.31      2.81 o 
   2   7  13       47.62       46.23      2.77 o 
   3   7  13       19.55       22.96      1.96 o 
   4   7  13       51.02       57.77      3.03 o 
   5   7  13       11.50        9.84      1.90 o 
   0   0  14     2785.68     3012.91     74.06 o 
   1   0  14      180.00      182.02      4.45 o 
   2   0  14        1.68        1.23      0.96 o 
   3   0  14      510.28      502.88     10.43 o 
   4   0  14      881.32      858.44     10.28 o 
   5   0  14       39.10       39.59      2.27 o 
   6   0  14      787.53      817.36      8.41 o 
   7   0  14      124.14      127.43      4.91 o 
   8   0  14      333.29      349.31     13.36 o 
   9   0  14     1188.38     1162.24     17.11 o 
  10   0  14        1.20        1.83      1.68 o 
  11   0  14       44.50       33.38      3.44 o 
  12   0  14        0.07        1.91      1.61 o 
  13   0  14       80.39       89.61      5.15 o 
   1   1  14       38.62       33.70      1.76 o 
   2   1  14      223.38      230.14      3.50 o 
   3   1  14      321.21      287.10      4.14 o 
   4   1  14        4.52        2.94      0.75 o 
   5   1  14     2196.32     2224.74     13.32 o 
   6   1  14       42.42       43.77      1.64 o 
   7   1  14       59.89       63.40      2.49 o 
   8   1  14        6.29        3.41      1.33 o 
   9   1  14        0.26        0.89      1.17 o 
  10   1  14        0.23        1.52      1.32 o 
  11   1  14       55.76       54.76      4.05 o 
  12   1  14        1.44        0.81      1.10 o 
  13   1  14       25.88       27.05      2.48 o 
   0   2  14      278.99      258.12      4.77 o 
   1   2  14      246.93      210.66      2.99 o 
   2   2  14        2.71        3.56      0.71 o 
   3   2  14       11.57       13.42      1.14 o 
   4   2  14      385.70      350.50      5.08 o 
   5   2  14      663.50      619.29      6.30 o 
   6   2  14      471.91      464.26      5.23 o 
   7   2  14        0.04       -0.87      1.12 o 
   8   2  14       37.53       39.04      2.27 o 
   9   2  14      156.55      134.35      4.25 o 
  10   2  14       16.54       19.30      2.10 o 
  11   2  14        9.71        5.32      1.57 o 
  12   2  14       75.57       75.85      3.72 o 
  13   2  14       30.56       24.59      2.54 o 
   1   3  14      215.59      199.53      3.21 o 
   2   3  14        7.48        6.21      0.86 o 
   3   3  14      117.59      106.57      2.57 o 
   4   3  14        0.04        0.47      0.72 o 
   5   3  14      394.32      393.77      5.01 o 
   6   3  14      102.90       97.37      3.08 o 
   7   3  14      466.88      489.59      6.42 o 
   8   3  14       38.19       34.77      2.20 o 
   9   3  14        2.06        2.93      1.10 o 
  10   3  14        0.55       -0.16      1.22 o 
  11   3  14       16.22       11.85      1.83 o 
  12   3  14       28.90       28.74      2.56 o 
   0   4  14      119.84      121.96      3.62 o 
   1   4  14      191.32      173.81      3.78 o 
   2   4  14       13.20       12.19      1.12 o 
   3   4  14      101.46      102.25      3.23 o 
   4   4  14      129.24      125.77      3.01 o 
   5   4  14      999.46     1022.80     10.94 o 
   6   4  14      159.73      157.32      3.63 o 
   7   4  14      143.55      140.77      3.48 o 
   8   4  14       18.68       23.48      2.34 o 
   9   4  14       42.91       47.02      3.12 o 
  10   4  14       34.38       40.69      2.98 o 
  11   4  14       23.13       25.69      2.91 o 
   1   5  14        1.97        1.37      0.83 o 
   2   5  14      239.05      216.99      3.80 o 
   3   5  14        7.26        2.48      1.33 o 
   4   5  14      254.52      258.29      4.91 o 
   5   5  14      380.91      365.64      5.93 o 
   6   5  14       23.72       25.38      2.20 o 
   7   5  14       12.94       13.18      1.74 o 
   8   5  14       38.50       39.52      2.94 o 
   9   5  14        4.25        2.12      1.23 o 
  10   5  14        6.14        3.83      1.79 o 
   0   6  14      240.29      235.22      6.47 o 
   1   6  14       38.46       42.55      2.50 o 
   2   6  14        8.81        9.49      1.35 o 
   3   6  14       10.84       12.40      1.48 o 
   4   6  14        7.10        6.27      1.33 o 
   5   6  14       24.41       25.92      1.91 o 
   6   6  14       18.56       28.16      2.39 o 
   7   6  14        7.90        6.64      1.41 o 
   8   6  14       37.56       51.12      3.32 o 
   1   7  14        2.03        3.32      1.24 o 
   2   7  14        2.56        2.60      1.14 o 
   3   7  14        0.00       -0.89      0.93 o 
   4   7  14       26.32       26.15      2.14 o 
   1   1  15        5.81        3.64      0.82 o 
   2   1  15       83.83       87.17      2.32 o 
   3   1  15      199.21      195.55      4.39 o 
   4   1  15      307.29      317.18      4.84 o 
   5   1  15      378.99      384.82      4.60 o 
   6   1  15      123.50      107.55      2.75 o 
   7   1  15      171.96      174.93      3.89 o 
   8   1  15      193.53      183.65      4.83 o 
   9   1  15       78.47       76.55      3.46 o 
  10   1  15       31.37       37.48      2.83 o 
  11   1  15        0.22        0.80      1.24 o 
  12   1  15       20.40       27.65      2.98 o 
  13   1  15       10.06       14.79      1.97 o 
   0   2  15       77.72       98.01      3.13 o 
   1   2  15      238.42      257.87      3.41 o 
   2   2  15        0.59        1.51      0.73 o 
   3   2  15      101.89       98.36      2.42 o 
   4   2  15       40.86       43.53      1.79 o 
   5   2  15      222.73      207.92      3.72 o 
   6   2  15     2136.37     2171.71     15.48 o 
   7   2  15       61.52       63.60      2.76 o 
   8   2  15      366.71      377.99      6.10 o 
   9   2  15       11.25        7.08      1.56 o 
  10   2  15       92.00       96.82      3.96 o 
  11   2  15       12.62       18.67      2.96 o 
  12   2  15        2.44        3.72      1.33 o 
   1   3  15      242.14      235.56      3.58 o 
   2   3  15        6.30        8.71      0.98 o 
   3   3  15      229.26      226.12      3.77 o 
   4   3  15       88.07       83.42      2.43 o 
   5   3  15     1312.33     1299.03     13.37 o 
   6   3  15      405.88      397.16      5.63 o 
   7   3  15      421.27      425.25      7.02 o 
   8   3  15       52.64       52.73      2.62 o 
   9   3  15       12.72       16.10      1.73 o 
  10   3  15       13.97       12.54      1.86 o 
  11   3  15      195.96      200.45      5.58 o 
   0   4  15     1487.65     1430.36     13.97 o 
   1   4  15        1.51        0.75      0.78 o 
   2   4  15       60.28       59.79      2.16 o 
   3   4  15       75.18       67.51      2.40 o 
   4   4  15       33.64       33.20      1.89 o 
   5   4  15        0.40       -0.27      0.95 o 
   6   4  15       28.83       26.06      1.89 o 
   7   4  15        0.02       -0.56      1.01 o 
   8   4  15        9.56       11.05      1.75 o 
   9   4  15       13.50       14.68      2.01 o 
  10   4  15        1.19       -0.48      1.20 o 
  11   4  15        1.32        4.19      1.51 o 
   1   5  15      201.59      197.10      3.73 o 
   2   5  15        0.53        0.23      0.83 o 
   3   5  15      144.20      139.62      3.67 o 
   4   5  15        1.68        1.57      1.07 o 
   5   5  15        0.04        0.87      1.01 o 
   6   5  15       15.30       16.45      1.91 o 
   7   5  15       12.24        8.09      1.55 o 
   8   5  15       36.66       33.24      2.79 o 
   9   5  15       11.68       17.20      2.10 o 
   0   6  15        2.28       -0.78      1.49 o 
   1   6  15        0.73       -0.18      0.97 o 
   2   6  15        4.26        1.77      1.09 o 
   3   6  15        4.47        4.92      1.18 o 
   4   6  15        0.61       -0.24      0.89 o 
   5   6  15        6.98        3.99      1.27 o 
   6   6  15        0.06       -1.40      0.93 o 
   7   6  15        1.18        1.82      1.26 o 
   1   7  15       16.61       20.18      2.03 o 
   2   7  15       69.79       71.91      3.34 o 
   3   7  15        7.73        5.85      1.27 o 
   0   0  16      217.29      219.25     13.85 o 
   1   0  16      228.65      245.39      5.55 o 
   2   0  16      238.30      221.64      5.18 o 
   3   0  16      165.15      168.87      5.20 o 
   4   0  16       95.04       95.26      4.30 o 
   5   0  16     3795.09     3876.80     30.11 o 
   6   0  16     4093.23     4184.99     49.85 o 
   7   0  16      985.07      994.38     15.23 o 
   8   0  16      328.90      343.35      8.66 o 
   9   0  16       77.28       66.39      4.89 o 
  10   0  16       37.15       45.60      3.84 o 
  11   0  16        7.81        9.98      2.20 o 
  12   0  16       59.24       63.52      4.62 o 
   1   1  16      359.08      353.90      4.73 o 
   2   1  16      715.76      732.01      7.05 o 
   3   1  16        0.36        0.08      0.73 o 
   4   1  16      150.76      146.27      2.90 o 
   5   1  16      694.51      726.87      6.83 o 
   6   1  16       21.83       23.41      1.67 o 
   7   1  16      100.62       94.44      4.63 o 
   8   1  16       99.76       96.00      3.63 o 
   9   1  16       16.46       16.94      2.08 o 
  10   1  16       12.14        9.27      1.75 o 
  11   1  16       20.71       16.39      2.01 o 
  12   1  16       30.69       30.36      3.01 o 
   0   2  16      643.60      704.67      8.62 o 
   1   2  16       27.04       24.87      1.36 o 
   2   2  16        6.25        3.71      0.90 o 
   3   2  16       25.53       22.57      1.46 o 
   4   2  16       45.46       42.12      2.24 o 
   5   2  16       18.97       16.72      1.39 o 
   6   2  16       12.52       13.97      1.48 o 
   7   2  16      305.91      292.99      5.30 o 
   8   2  16        0.04        1.53      1.30 o 
   9   2  16       77.44       71.13      3.44 o 
  10   2  16        1.92        2.38      1.27 o 
  11   2  16       22.01       24.98      2.42 o 
  12   2  16        1.13        3.84      1.21 o 
   1   3  16        7.89        7.19      1.07 o 
   2   3  16       33.71       32.05      1.49 o 
   3   3  16        6.86        4.48      1.01 o 
   4   3  16        1.05       -0.24      0.90 o 
   5   3  16      759.84      777.31      7.65 o 
   6   3  16       55.68       50.83      2.29 o 
   7   3  16      123.57      131.79      4.20 o 
   8   3  16        0.25       -0.26      1.10 o 
   9   3  16        3.15        1.17      1.21 o 
  10   3  16       24.05       22.54      2.25 o 
  11   3  16      425.48      504.33      9.04 o 
   0   4  16      364.72      389.86      7.77 o 
   1   4  16       65.46       55.08      2.11 o 
   2   4  16       89.18       86.69      2.53 o 
   3   4  16        0.01       -0.05      1.14 o 
   4   4  16      203.93      198.92      3.82 o 
   5   4  16       11.63       12.48      1.35 o 
   6   4  16       42.74       44.86      2.32 o 
   7   4  16        4.63        7.58      1.61 o 
   8   4  16        0.03        0.17      1.65 o 
   9   4  16       96.68      100.62      4.11 o 
  10   4  16       26.49       33.14      3.16 o 
   1   5  16       11.68        8.35      1.31 o 
   2   5  16      186.44      166.53      3.72 o 
   3   5  16       17.32       13.93      1.58 o 
   4   5  16       15.78       14.66      1.62 o 
   5   5  16        0.67        1.88      1.16 o 
   6   5  16      125.32      116.24      3.88 o 
   7   5  16        2.63        3.36      1.24 o 
   8   5  16        5.59        5.87      1.46 o 
   0   6  16      189.53      182.78      6.89 o 
   1   6  16      157.05      138.27      3.64 o 
   2   6  16       17.94       19.03      1.71 o 
   3   6  16       23.76       25.15      2.73 o 
   4   6  16       30.96       34.86      2.16 o 
   5   6  16       80.16       81.10      3.62 o 
   6   6  16       29.91       32.66      2.51 o 
   1   7  16        0.20       -0.46      0.87 o 
   1   1  17       60.57       54.34      2.15 o 
   2   1  17      834.59      806.76      8.29 o 
   3   1  17        0.04        0.79      0.82 o 
   4   1  17       29.80       28.51      1.59 o 
   5   1  17     4423.54     4566.68     25.41 o 
   6   1  17     1665.95     1716.07     14.53 o 
   7   1  17      216.21      214.24      5.32 o 
   8   1  17      390.49      371.79      7.13 o 
   9   1  17        8.21        7.43      1.63 o 
  10   1  17       70.96       78.09      3.67 o 
  11   1  17       17.63       20.46      2.20 o 
  12   1  17       40.79       42.99      3.04 o 
   0   2  17      107.35      117.36      3.58 o 
   1   2  17      141.70      121.81      3.15 o 
   2   2  17        9.90        9.01      1.21 o 
   3   2  17        0.88       -0.14      0.64 o 
   4   2  17      237.55      234.01      3.91 o 
   5   2  17      191.79      190.62      3.55 o 
   6   2  17       46.44       45.63      2.19 o 
   7   2  17      344.07      340.13      5.87 o 
   8   2  17        9.50       14.42      1.95 o 
   9   2  17      174.82      184.63      5.21 o 
  10   2  17       14.05       11.41      1.88 o 
  11   2  17        0.00        0.30      1.01 o 
   1   3  17        6.23        6.90      1.04 o 
   2   3  17       44.56       45.16      1.93 o 
   3   3  17        0.00        0.76      0.82 o 
   4   3  17       71.57       70.82      2.43 o 
   5   3  17      108.86      119.08      3.02 o 
   6   3  17        0.15       -1.18      1.35 o 
   7   3  17       55.83       62.99      2.91 o 
   8   3  17       60.16       71.64      3.12 o 
   9   3  17        4.31        0.60      1.19 o 
  10   3  17        9.89       11.06      1.86 o 
  11   3  17        7.04        7.69      2.28 o 
   0   4  17       43.10       41.55      3.18 o 
   1   4  17      134.89      129.86      3.28 o 
   2   4  17        8.96        9.44      1.25 o 
   3   4  17        1.51        1.47      0.89 o 
   4   4  17        6.72        4.22      1.12 o 
   5   4  17       40.36       41.04      2.27 o 
   6   4  17        1.14        0.15      1.05 o 
   7   4  17        5.75        4.91      1.50 o 
   8   4  17        1.08       -0.95      1.12 o 
   9   4  17       50.94       62.72      4.12 o 
   1   5  17       83.20       65.02      2.47 o 
   2   5  17        2.52        1.51      0.99 o 
   3   5  17        0.62       -0.87      0.91 o 
   4   5  17        0.05       -0.12      0.90 o 
   5   5  17        3.52        2.79      1.19 o 
   6   5  17       31.02       38.69      2.65 o 
   7   5  17        3.06        2.08      1.32 o 
   8   5  17       21.42       18.58      2.12 o 
   0   6  17       41.33       37.55      3.84 o 
   1   6  17       21.45       21.90      1.91 o 
   2   6  17        3.04        0.99      0.89 o 
   3   6  17        1.08        0.55      0.87 o 
   4   6  17        1.35        1.65      1.01 o 
   5   6  17        4.74        3.12      1.30 o 
   0   0  18     2867.73     2881.99     36.83 o 
   1   0  18      135.31      139.16      5.45 o 
   2   0  18       84.65       80.60      5.81 o 
   3   0  18      817.41      828.96     16.16 o 
   4   0  18      460.87      449.65      9.19 o 
   5   0  18      772.67      722.59     12.00 o 
   6   0  18     1311.24     1342.61     28.85 o 
   7   0  18      750.14      766.43     16.70 o 
   8   0  18       34.40       36.82      4.27 o 
   9   0  18       83.19       85.94      7.97 o 
  10   0  18      151.00      167.52      8.01 o 
  11   0  18       17.00       26.38      3.83 o 
   1   1  18       25.48       24.58      1.72 o 
   2   1  18      278.45      268.42      4.71 o 
   3   1  18       25.69       29.89      2.11 o 
   4   1  18        3.64        4.36      1.11 o 
   5   1  18      157.50      148.94      3.27 o 
   6   1  18      764.25      749.93     11.49 o 
   7   1  18      324.04      320.46      6.62 o 
   8   1  18       26.48       24.93      2.39 o 
   9   1  18       44.98       49.57      3.10 o 
  10   1  18       12.78       14.75      2.01 o 
  11   1  18       20.57       29.06      2.55 o 
   0   2  18      182.14      177.84      5.39 o 
   1   2  18      210.08      175.06      3.38 o 
   2   2  18       77.05       66.97      2.41 o 
   3   2  18      571.59      526.62      6.10 o 
   4   2  18        0.57       -1.11      0.82 o 
   5   2  18        0.99        0.30      0.88 o 
   6   2  18        1.53        0.95      1.15 o 
   7   2  18      226.73      233.39      5.69 o 
   8   2  18       11.72       12.04      1.86 o 
   9   2  18        7.76        9.35      1.79 o 
  10   2  18        0.37       -0.91      1.35 o 
  11   2  18        1.76       -0.60      1.47 o 
   1   3  18      245.88      220.15      3.74 o 
   2   3  18        0.76        2.57      0.93 o 
   3   3  18        1.01        0.68      0.83 o 
   4   3  18      233.34      248.41      4.29 o 
   5   3  18       55.93       55.66      2.50 o 
   6   3  18      125.05      119.54      3.38 o 
   7   3  18        5.71        4.63      1.34 o 
   8   3  18        0.44       -1.76      1.17 o 
   9   3  18       30.10       35.83      4.45 o 
  10   3  18       67.98       74.32      3.74 o 
   0   4  18      483.44      440.56      8.39 o 
   1   4  18       20.93       16.56      1.85 o 
   2   4  18       39.38       34.59      1.95 o 
   3   4  18        6.79        3.56      1.09 o 
   4   4  18       32.56       28.55      1.91 o 
   5   4  18       27.51       32.82      2.18 o 
   6   4  18      323.27      319.25      8.31 o 
   7   4  18        5.93        5.30      1.53 o 
   8   4  18       39.21       45.57      3.14 o 
   9   4  18       18.60       27.19      2.86 o 
   1   5  18       82.36       81.67      2.71 o 
   2   5  18       34.33       36.74      2.20 o 
   3   5  18       10.27        9.42      1.49 o 
   4   5  18        1.22       -0.03      0.92 o 
   5   5  18        0.01       -0.30      0.93 o 
   6   5  18       25.27       26.11      2.30 o 
   7   5  18       69.47       71.12      3.83 o 
   0   6  18      285.33      253.61      9.45 o 
   1   6  18        4.18        4.80      1.20 o 
   2   6  18        5.25        2.90      1.02 o 
   3   6  18        0.16        0.81      0.93 o 
   4   6  18       15.04       15.85      1.71 o 
   1   1  19      220.53      200.69      4.67 o 
   2   1  19      101.33      112.14      3.29 o 
   3   1  19      402.43      382.41      6.22 o 
   4   1  19      238.27      243.24      4.10 o 
   5   1  19       57.13       58.93      2.47 o 
   6   1  19      276.15      282.67      6.25 o 
   7   1  19       20.12       17.59      2.17 o 
   8   1  19       11.11       11.03      1.90 o 
   9   1  19        0.60       -1.11      1.19 o 
  10   1  19        2.16        2.99      1.26 o 
  11   1  19        0.04       -0.59      1.02 o 
   0   2  19        0.70        8.17      1.93 o 
   1   2  19       62.33       51.75      2.31 o 
   2   2  19       16.90       17.82      1.58 o 
   3   2  19        8.59        7.94      1.32 o 
   4   2  19      524.19      534.54      6.34 o 
   5   2  19      893.82      879.42      9.09 o 
   6   2  19      499.02      507.06      7.61 o 
   7   2  19       85.63       88.93      3.89 o 
   8   2  19        5.68        8.10      1.79 o 
   9   2  19       28.60       35.80      2.79 o 
  10   2  19        1.68        2.98      1.24 o 
   1   3  19      133.43       88.10      2.87 o 
   2   3  19        9.68        8.70      1.19 o 
   3   3  19      170.08      162.08      3.57 o 
   4   3  19        8.42       12.11      1.42 o 
   5   3  19      516.07      511.69      6.92 o 
   6   3  19      198.69      227.93      5.13 o 
   7   3  19        1.51        2.21      1.30 o 
   8   3  19       14.30       14.38      1.99 o 
   9   3  19       10.49        7.98      1.71 o 
   0   4  19      160.44      154.55      6.27 o 
   1   4  19      167.88      155.63      3.70 o 
   2   4  19        8.47        7.05      1.20 o 
   3   4  19        1.26        1.72      1.13 o 
   4   4  19        5.24        7.57      1.25 o 
   5   4  19        0.39       -0.12      1.08 o 
   6   4  19       50.95       42.36      2.71 o 
   7   4  19        8.57        7.01      1.52 o 
   8   4  19        5.27        5.06      2.32 o 
   1   5  19       12.28        7.97      1.31 o 
   2   5  19       61.09       55.85      2.63 o 
   3   5  19        1.61        1.23      0.93 o 
   4   5  19        2.92        4.70      1.32 o 
   5   5  19        1.40        0.06      1.11 o 
   6   5  19       23.86       26.01      2.33 o 
   0   6  19       25.34       25.68      3.19 o 
   1   6  19       36.40       37.68      2.48 o 
   2   6  19        0.27       -0.73      0.88 o 
   0   0  20        4.94        4.56      4.20 o 
   1   0  20     1560.60     1487.26     20.90 o 
   2   0  20      175.68      174.40      7.74 o 
   3   0  20      652.82      622.98     11.76 o 
   4   0  20     1272.36     1262.66     17.73 o 
   5   0  20     1112.03     1109.77     20.89 o 
   6   0  20       21.64       26.38      3.87 o 
   7   0  20       94.46       89.66      6.24 o 
   8   0  20       52.64       53.90      5.19 o 
   9   0  20       11.33       11.90      2.69 o 
  10   0  20        3.34        3.22      4.39 o 
   1   1  20       51.66       44.06      2.26 o 
   2   1  20       34.75       45.47      2.41 o 
   3   1  20       85.98       87.74      3.47 o 
   4   1  20        1.67        0.90      0.96 o 
   5   1  20      967.41      976.22     11.96 o 
   6   1  20      119.90      124.42      4.41 o 
   7   1  20      266.80      284.51      6.50 o 
   8   1  20        2.17        5.06      1.59 o 
   9   1  20        0.84        2.61      1.83 o 
  10   1  20        3.13        5.37      1.80 o 
   0   2  20       27.69       19.63      2.46 o 
   1   2  20      257.85      237.89      4.85 o 
   2   2  20        0.12       -0.82      0.82 o 
   3   2  20      250.93      268.95      5.01 o 
   4   2  20        0.00       -0.13      0.96 o 
   5   2  20      304.77      279.33      5.03 o 
   6   2  20      464.34      500.91      8.79 o 
   7   2  20       27.43       26.98      2.60 o 
   8   2  20        2.56        2.95      1.36 o 
   9   2  20       27.31       25.62      2.48 o 
   1   3  20       10.22        6.13      1.19 o 
   2   3  20      192.36      165.81      3.51 o 
   3   3  20       41.67       40.37      2.16 o 
   4   3  20       76.30       82.04      2.86 o 
   5   3  20      473.34      482.64      6.85 o 
   6   3  20        4.94        6.98      1.59 o 
   7   3  20        6.76       11.68      1.89 o 
   8   3  20       53.76       49.77      3.26 o 
   9   3  20       10.82       15.44      2.08 o 
   0   4  20      175.97      155.71      6.50 o 
   1   4  20       40.14       43.23      2.30 o 
   2   4  20        0.07        1.42      0.91 o 
   3   4  20       79.85       78.23      2.85 o 
   4   4  20        0.02        0.27      1.19 o 
   5   4  20        9.84        8.93      1.64 o 
   6   4  20       93.43      109.04      4.35 o 
   7   4  20       48.96       44.12      3.15 o 
   1   5  20        5.26        4.45      1.09 o 
   2   5  20       21.51       22.85      1.95 o 
   3   5  20        6.25        5.49      1.11 o 
   4   5  20       41.66       42.76      2.79 o 
   5   5  20        4.76        5.16      1.39 o 
   1   1  21      626.53      564.08      7.03 o 
   2   1  21       51.17       49.93      2.59 o 
   3   1  21      658.46      659.17      8.82 o 
   4   1  21        6.20        5.06      1.16 o 
   5   1  21      177.85      181.67      5.86 o 
   6   1  21      103.82      109.04      4.89 o 
   7   1  21      152.47      150.77      5.51 o 
   8   1  21       94.74       92.39      4.06 o 
   9   1  21       52.75       59.71      3.53 o 
   0   2  21        5.27        4.38      1.77 o 
   1   2  21      192.98      175.32      4.30 o 
   2   2  21       17.63       18.42      1.84 o 
   3   2  21       36.08       34.87      2.25 o 
   4   2  21        4.10        3.49      1.09 o 
   5   2  21       17.18       18.94      1.83 o 
   6   2  21      314.08      317.27      7.01 o 
   7   2  21       61.08       67.67      3.79 o 
   8   2  21       47.18       49.00      3.25 o 
   9   2  21        0.07       -1.52      1.05 o 
   1   3  21       83.75       74.34      2.84 o 
   2   3  21        0.00        0.51      0.87 o 
   3   3  21       36.62       26.79      1.88 o 
   4   3  21      132.91      138.15      3.77 o 
   5   3  21       53.57       64.54      2.96 o 
   6   3  21       16.81       17.77      2.04 o 
   7   3  21      123.14      135.96      4.81 o 
   8   3  21       53.19       60.87      3.60 o 
   0   4  21      121.35      112.41      5.75 o 
   1   4  21        3.59        4.95      1.23 o 
   2   4  21        1.22        2.86      1.06 o 
   3   4  21        9.30        8.67      1.31 o 
   4   4  21       81.70       93.05      3.61 o 
   5   4  21      238.17      255.70      5.76 o 
   6   4  21      261.16      308.83      7.78 o 
   1   5  21       73.21       81.64      2.99 o 
   2   5  21       15.59       12.16      1.67 o 
   3   5  21        3.87        4.57      1.20 o 
   4   5  21        3.31        5.83      1.35 o 
   0   0  22      185.97      162.23      7.94 o 
   1   0  22      131.99      150.42      5.39 o 
   2   0  22       32.38       24.69      3.11 o 
   3   0  22       36.87       42.88      3.69 o 
   4   0  22       95.31       96.43      4.94 o 
   5   0  22        1.78        1.15      2.26 o 
   6   0  22        3.83        0.06      2.04 o 
   7   0  22       11.55       12.19      2.90 o 
   8   0  22        4.78        6.38      2.45 o 
   9   0  22       19.25       15.11      6.42 o 
   1   1  22      188.80      164.35      3.95 o 
   2   1  22       12.37       13.06      1.68 o 
   3   1  22       44.62       48.49      2.81 o 
   4   1  22       65.21       69.00      3.16 o 
   5   1  22      157.09      154.93      5.62 o 
   6   1  22       59.85       59.53      3.90 o 
   7   1  22        8.94        5.96      1.83 o 
   8   1  22        3.90        7.34      1.91 o 
   0   2  22      108.90      110.77      5.77 o 
   1   2  22       13.58       13.76      1.72 o 
   2   2  22       54.63       47.12      2.64 o 
   3   2  22       17.81       17.51      1.95 o 
   4   2  22       12.55       13.76      1.68 o 
   5   2  22       79.28       79.60      3.92 o 
   6   2  22       61.15       74.31      3.83 o 
   7   2  22       34.52       35.53      2.92 o 
   8   2  22        7.36        7.44      1.68 o 
   1   3  22       20.31       14.60      1.64 o 
   2   3  22       21.75       23.74      1.78 o 
   3   3  22        0.01       -0.50      0.97 o 
   4   3  22        0.05       -1.13      0.99 o 
   5   3  22       33.37       37.53      2.64 o 
   6   3  22       35.72       35.99      2.97 o 
   7   3  22       23.43       20.40      2.44 o 
   0   4  22       24.45       15.48      2.85 o 
   1   4  22        8.94        6.21      1.37 o 
   2   4  22        1.73        1.48      0.95 o 
   3   4  22        4.25        0.93      0.94 o 
   4   4  22      132.34      140.99      4.37 o 
   5   4  22      151.79      160.28      5.17 o 
   1   5  22        2.49        3.02      0.98 o 
   1   1  23      137.33      150.15      3.85 o 
   2   1  23        0.20        2.39      1.12 o 
   3   1  23        3.53        2.34      1.18 o 
   4   1  23        2.39        3.64      1.48 o 
   5   1  23       72.59       60.09      4.01 o 
   6   1  23       46.22       53.62      3.75 o 
   7   1  23        0.02       -2.53      1.93 o 
   8   1  23       94.11      101.00      5.44 o 
   0   2  23      183.42      169.70      5.83 o 
   1   2  23      199.36      193.37      4.71 o 
   2   2  23       23.53       25.83      2.16 o 
   3   2  23        4.85        6.63      1.30 o 
   4   2  23       53.52       49.31      2.78 o 
   5   2  23        3.52        4.37      1.48 o 
   6   2  23       80.19      103.07      4.42 o 
   7   2  23       12.97       14.41      2.10 o 
   1   3  23       18.63       19.26      1.96 o 
   2   3  23       35.24       39.27      2.17 o 
   3   3  23       14.07       16.13      1.64 o 
   4   3  23       20.56       23.57      2.03 o 
   5   3  23      334.27      388.56      8.07 o 
   6   3  23      405.95      455.52      8.90 o 
   0   4  23       29.01       28.50      3.54 o 
   1   4  23       14.67       12.49      1.52 o 
   2   4  23        0.97       -0.32      1.84 o 
   3   4  23       32.27       38.56      2.68 o 
   4   4  23        8.01       14.00      3.00 o 
   0   0  24       32.72       42.23      4.97 o 
   1   0  24      155.15      140.40      5.39 o 
   2   0  24      128.49      116.57      5.66 o 
   3   0  24       21.70       16.66      2.70 o 
   4   0  24        1.95        4.86      6.81 o 
   5   0  24       87.44       90.12      6.82 o 
   6   0  24       80.37       89.47      6.79 o 
   7   0  24        0.23       -1.54      1.96 o 
   1   1  24        5.30        6.48      1.33 o 
   2   1  24       43.24       36.68      2.48 o 
   3   1  24        0.05        0.98      1.05 o 
   4   1  24        5.02        1.61      1.28 o 
   5   1  24        4.00        6.11      1.74 o 
   6   1  24        2.32        1.43      1.48 o 
   0   2  24      171.64      181.22      6.14 o 
   1   2  24       34.06       41.51      2.64 o 
   2   2  24       33.49       30.56      2.37 o 
   3   2  24       19.26       23.32      1.99 o 
   4   2  24      142.73      155.07      5.11 o 
   5   2  24      173.37      186.93      6.85 o 
   6   2  24       43.50       53.03      3.90 o 
   1   3  24       83.45       87.08      3.52 o 
   2   3  24        0.02        0.48      1.39 o 
   3   3  24       34.30       34.10      3.06 o 
   4   3  24        6.17        5.81      1.83 o 
   1   1  25      102.24       81.55      3.43 o 
   2   1  25        0.44       -1.34      1.13 o 
   3   1  25       40.79       41.38      2.85 o 
   4   1  25       18.71       20.81      2.63 o 
   5   1  25        1.50       -0.99      2.43 o 
   0   2  25      174.97      188.24      6.37 o 
   1   2  25        0.25        0.82      1.11 o 
   2   2  25        0.00       -0.08      0.99 o 
   3   2  25        0.06        1.99      1.24 o 
   4   2  25       17.43       17.93      2.67 o 
   1   3  25       12.55       12.03      1.63 o 
   2   3  25        0.45        0.57      0.99 o 
   0   0  26      219.66      229.94     10.00 o 
   1   0  26      250.97      267.74      7.62 o 
   2   0  26        3.80        5.67      2.66 o 
   3   0  26        0.09       -1.75      2.01 o 
   4   0  26       31.49       43.40      5.22 o 
   1   1  26        1.96        3.26      1.18 o 
   2   1  26       12.39        8.86      1.54 o 
   3   1  26       46.05       56.26      3.61 o 
   0   2  26       12.37       15.56      2.69 o 
   1   2  26       57.85       76.42      3.44 o 
   2   2  26       13.17       20.22      2.20 o 
                                                 
